# Supplementary material for: Prevalence and related factors of physical function and cognitive impairment among older adults: a population-based regional cross-sectional study
Source: Front Aging Neurosci. 2025 Mar 14;17:1534824. doi: 10.3389/fnagi.2025.1534824 (PMC11949958; doi:10.3389/fnagi.2025.1534824)
Supplement: Supplementary file 1 [file Data_Sheet_1.xlsx]

## Sheet: data
NO	BMI	sex	Region	age	Religion	Education level	Marital status	Quantity of children	Living with children	Family income per month:	Place of residence	Type of insurance	Source of income	Coronary heart disease	Hypertension	Diabetes	Cardiovascular or cerebrovascular diseases	Diabetes	Drinking	Smoking	Annual physical examination for the last 10 years	Weekly exercise	Weekly social activities	Care from family or friends	Support from family	Physical function impairment	Cognitive impairment	Anxiety	Depression	GAD-7	PHQ-9	Depression	Vision	Walking
1	22.4323	2	1	61	1	1	0	0	1	3	2	2	1	0	0	0	0	0	1	1	1	4	2	1	0	0	0	0	0	0	0	0	1	1
2	16.7969	1	2	70	0	3	1	0	0	4	4	3	2	0	1	0	1	2	1	3	1	2	4	1	1	0	0	0	0	0	0	0	0	0
3	18.3655	2	1	77	0	2	1	0	0	2	2	1	1	0	0	0	0	4	1	1	1	2	2	1	1	1	0	3	1	14	9	0	1	1
4	21.0772	2	1	63	1	1	0	0	1	4	1	1	2	0	0	0	0	0	1	1	0	4	4	1	1	0	0	0	0	0	0	0	0	0
5	25.6055	1	1	65	0	2	0	0	0	1	1	1	3	0	0	0	0	0	3	2	0	2	1	0	0	0	0	1	1	9	6	0	0	0
6	21.7994	1	1	79	0	1	0	0	1	1	1	1	3	0	0	0	0	0	1	1	1	4	4	0	1	0	0	0	0	0	0	0	0	0
7	23.5294	2	1	73	0	1	0	0	1	1	1	3	1	0	0	0	0	0	3	1	0	4	4	1	1	0	0	0	0	0	0	0	0	0
8	22.4913	1	2	70	1	3	1	0	0	3	1	1	2	0	0	1	1	0	3	3	0	1	1	1	0	0	0	0	0	0	0	0	0	0
9	27.6254	1	1	69	0	1	1	0	0	1	1	2	3	0	0	0	0	2	1	1	0	1	1	1	0	1	1	0	1	0	6	0	0	1
10	31.25	1	1	83	0	1	1	0	0	1	1	1	3	1	1	1	1	4	3	3	0	1	1	0	0	1	1	3	3	14	18	1	1	1
11	27.5482	2	1	70	1	1	1	0	0	1	1	3	3	0	0	0	0	0	1	1	0	1	1	0	0	0	0	0	0	0	0	0	0	0
12	29.0548	1	2	70	0	3	0	0	1	3	2	2	3	0	1	1	1	2	2	1	0	2	1	1	1	1	0	1	0	7	3	0	1	1
13	17.5781	2	1	64	0	1	0	0	0	1	1	1	3	0	0	0	0	0	2	2	0	2	2	1	1	0	0	0	0	0	0	0	0	0
14	21.9671	1	1	70	0	2	0	0	0	2	2	1	2	0	0	0	0	0	1	1	0	1	2	0	1	0	0	0	0	0	0	0	0	0
15	21.2306	1	1	70	0	2	0	0	1	3	3	2	1	0	0	0	1	2	2	3	0	3	2	0	0	0	0	0	0	0	0	0	0	0
16	26.3465	1	1	67	0	2	0	0	1	1	3	1	1	1	1	0	1	3	3	2	1	4	2	1	0	0	0	0	0	0	0	1	0	0
17	20	1	2	77	0	2	1	0	0	3	3	1	3	0	0	1	1	4	3	3	0	2	3	0	0	1	0	1	0	7	3	0	0	1
18	24.7676	1	3	70	0	2	0		1	4	4	1	2	0	0	0	0	0	3	3	1	4	3	1	1	1	0	0	1	0	8	0	0	0
19	22.7244	1	1	71	0	2	1	0	0	1	1	1	3	0	0	0	0	1	1	3	0	1	1	0	0	0	0	0	0	0	0	0	0	0
20	26.6728	2	2	68	0	4	0	0	1	4	4	2	2	1	1	0	1	4	1	1	1	2	2	1	0	0	0	0	0	1	0	1	0	0
21	15.0948	2	2	70	0	5	0	0	0	4	4	3	2	1	1	0	1	4	1	1	1	2	1	0	0	0	0	1	0	7	4	0	0	1
22	29.5858	2	2	67	0	2	1	0	0	2	2	1	3	0	0	0	0	0	3	1	0	2	1	1	0	0	0	0	0	0	0	0	1	0
23	20.7612	1	1	69	0	1	1	0	0	1	2	1	3	0	1	0	1	2	1	1	1	1	1	0	0	1	1	0	0	2	0	1	1	1
24	26.6667	1	2	70	0	2	1	0	0	1	4	3	2	1	0	0	1	4	1	1	0	1	1	0	0	1	1	0	0	0	0	1	0	1
25	23.4375	1	1	69	0	1	1	0	0	1	1	1	3	0	0	0	0	0	1	1	0	1	2	0	0	1	0	1	1	7	9	1	1	1
26	24.2215	1	1	70	0	1	1	0	0	2	3	2	2	0	0	0	0	0	1	2	0	2	2	0	0	1	0	1	1	8	5	0	0	1
27	21.7738	1	1	70	1	2	1	0	0	2	1	1	3	1	0	0	1	1	1	3	0	2	2	0	0	1	1	1	3	7	17	1	0	1
28	21.7993	2	1	68	0	2	0	0	0	2	1	1	3	0	0	0	0	0	1	1	0	1	1	0	0	1	1	0	0	0	0	0	0	0
29	25.0865	2	1	76	0	1	0	0	0	1	1	3	3	0	0	0	1	3	1	1	0	1	1	0	0	1	1	3	3	14	18	1	1	1
30	25.9516	2	1	70	0	1	1	0	0	1	1	3	3	0	0	1	1	3	1	1	0	1	1	0	0	1	1	3	3	14	18	1	1	1
31	22.5827	1	1	64	1	2	1	0	0	1	1	3	3	1	1	1	1	4	2	2	0	1	1	0	0	0	0	1	0	7	4	0	0	0
32	27.5482	2	1	67	0	4	1	0	0	1	1	3	3	1	1	1	1	3	1	1	0	1	1	0	0	1	1	3	3	14	18	1	1	1
33	19.5682	1	1	72	0	1	0	0	0	1	1	1	2	1	1	1	1	3	1	2	0	1	1	0	0	1	0	0	0	0	0	1	0	0
34	22.6562	2	2	60	0	2	0	0	0	1	1	1	3	1	1	1	1	2	1	1	0	1	1	0	0	1	0	0	0	1	4	1	1	1
35	17.3604	1	1	101	0	1	1	0	0	1	1	1	3	1	0	0	1	1	1	3	0	1	2	1	1	1	0	0	0	3	3	1	1	1
36	25.7778	1	1	69	1	1	1	0	0	1	1	3	3	0	1	1	1	3	3	3	0	1	1	0	0	0	1	1	1	7	9	0	1	1
37	24.7768	2	1	81	0	1	1	0	0	1	2	3	3	0	1	0	1	4	1	1	1	1	1	0	0	1	0	0	1	4	7	1	1	1
38	21.3839	2	1	81	0	1	1	0	0	1	1	1	3	0	0	0	1	1	1	1	0	1	1	0	0	1	0	0	1	3	7	1	1	0
39	28.6851	2	1	67	0	2	0	0	1	2	1	1	1	0	1	0	1	1	1	1	0	1	1	1	1	1	1	0	0	1	0	1	0	0
40	19.5918	1	1	73	0	2	1	0	0	1	1	1	3	0	1	0	1	1	1	1	0	1	1	1	1	0	1	0	1	0	9	0	0	0
41	28.3039	2	1	64	0	2	1	0	0	1	1	1	3	0	0	0	1	1	3	1	0	1	1	0	0	1	1	0	0	0	0	1	0	0
42	17.5146	1	1	74	0	1	1	0	0	1	1	1	3	0	1	0	1	1	1	1	0	1	1	0	0	1	1	0	1	1	5	1	0	1
43	31.0446	1	1	70	0	2	0	0	1	2	2	1	1	0	0	0	1	1	2	3	0	1	1	0	1	1	0	0	0	1	2	0	0	0
44	20.5078	1	1	68	0	1	0	0	1	1	1	1	1	0	0	0	0	0	1	3	1	4	4	1	1	0	0	0	0	0	0	0	0	0
45	22.4323	1	1	66	0	1	0	0	1	1	2	1	1	0	0	0	0	0	3	3	1	4	4	1	1	0	0	0	0	0	0	0	0	0
46	24.2215	2	1	66	0	2	1	0	0	1	1	1	3	0	0	0	0	1	1	1	0	1	1	0	0	1	1	0	0	1	3	1	0	0
47	27.0416	2	1	78	0	1	0	0	0	1	1	1	3	0	1	0	1	1	1	2	0	1	1	0	0	1	0	0	0	0	0	0	0	0
48	17.7458	1	1	81	0	1	1	0	0	1	1	1	3	1	0	0	1	2	2	2	0	1	1	0	1	1	1	0	0	2	1	1	0	1
49	24.974	1	1	71	0	3	1	0	0	2	2	1	3	0	0	0	0	0	3	1	0	1	1	1	1	1	1	0	0	0	0	0	0	1
50	22.6003	1	1	73	0	3	0	0	0	2	1	1	2	0	0	1	1	3	2	2	0	1	1	1	0	1	1	0	0	0	0	0	0	0
51	19.6283	2	1	68	0	2	0	0	1	2	2	1	3	1	0	0	1	2	1	1	0	2	1	1	1	1	0	0	0	0	0	0	0	0
52	17.0874	2	1	68	0	2	0	0	0	2	2	2	3	0	0	0	0	0	1	2	1	2	2	1	1	0	0	0	0	0	1	0	0	0
53	24.0346	1	2	73	0	2	0	0	0	1	4	1	1	0	0	0	0	0	1	1	0	4	4	1	1	0	1	0	0	0	0	0	0	0
54	25.8065	1	1	68	0	1	0	0	1	2	4	1	1	0	0	0	0	0	1	1	1	4	4	1	1	0	0	0	0	0	0	0	0	0
55	29.6875	1	1	70	0	1	0	0	1	2	1	1	1	1	1	1	1	2	2	3	0	2	4	1	0	1	0	0	0	3	2	1	0	1
56	25.0995	1	1	69	0	4	0	0	1	2	1	1	1	0	0	0	0	0	1	2	0	4	4	1	1	0	0	0	0	0	0	0	0	0
57	24.6548	2	1	79	0	2	0	0	1	3	2	1	1	0	1	1	1	3	1	1	0	4	1	1	1	1	0	0	0	0	1	1	0	1
58	26.6667	2	1	74	1	1	1	0	0	1	1	3	3	0	0	0	0	3	1	1	0	1	1	0	0	1	1	3	3	14	18	1	1	1
59	23.4375	1	1	70	0	1	1	0	0	1	1	1	3	0	0	0	0	1	1	2	0	2	4	1	0	1	0	1	1	5	5	0	1	0
60	22.3133	2	1	80	1	1	1	0	0	1	1	3	3	0	0	0	1	2	1	1	0	1	1	0	0	1	1	4	4	21	26	1	1	1
61	23.4952	1	1	66	0	2	0	0	0	1	1	1	3	1	0	0	1	1	1	1	0	4	1	1	0	0	0	0	0	0	0	0	0	0
62	23.5304	1	2	63	0	1	1	0	0	2	4	1	3	0	0	0	0	1	1	3	0	2	4	1	1	0	0	0	0	1	0	0	0	0
63	27.5873	1	2	67	0	4	1	0	1	1	4	2	2	0	1	0	1	1	3	3	1	4	3	1	0	0	1	0	0	0	2	0	0	0
64	22.8624	1	1	75	0	2	1	0	0	2	2	2	3	0	0	0	1	4	1	1	0	1	1	1	0	1	1	0	0	0	0	0	0	1
65	22.0604	1	2	76	0	2	0	0	1	1	4	1	1	0	1	0	1	2	1	1	1	2	2	1	0	0	0	0	0	2	2	0	0	0
66	25.3906	2	2	65	0	5	1	0	0	2	4	2	2	0	0	0	0	0	1	1	0	3	4	1	1	0	1	0	0	0	0	0	0	0
67	25.3515	1	2	79	0	1	1	0	0	1	1	1	3	0	0	0	0	1	1	3	0	4	3	1	1	1	0	1	0	7	4	0	1	1
68	24.677	1	2	74	0	2	0	0	0	2	3	2	2	0	0	0	1	2	1	1	1	2	2	0	0	0	0	1	2	9	13	1	1	1
69	20.8889	1	2	77	0	4	1	0	1	2	3	1	1	0	1	0	1	2	2	2	1	1	2	1	1	1	0	1	1	7	7	0	0	1
70	19.9792	2	2	65	0	2	0	0	0	2	1	3	3	0	0	0	0	0	1	1	1	3	3	1	0	0	0	0	0	3	2	0	0	0
71	20.1995	1	2	71	0	1	1	0	0	1	1	1	3	0	0	0	0	1	3	3	0	2	2	0	0	0	0	0	0	0	0	0	0	0
72	17.7778	2	2	90	0	2	1	0	1	2	4	2	3	0	0	0	1	2	1	1	1	4	4	1	1	1	0	0	0	0	0	1	1	1
73	21.0938	2	2	66	0	2	0	0	1	2	4	3	1	0	1	0	1	1	1	1	1	4	4	1	1	0	0	0	0	0	0	0	1	0
74	20.202	2	2	67	0	2	0	0	1	1	2	1	1	0	1	0	1	1	1	1	0	2	2	1	1	0	0	0	0	0	0	0	0	0
75	24.8358	1	2	73	0	5	1	0	1	3	4	3	2	0	1	0	1	1	1	1	1	4	2	0	0	0	1	0	0	0	0	0	1	0
76	23.03	1	2	87	0	2	1	0	0	2	4	1	2	0	1	0	1	2	1	1	1	3	4	1	1	1	1	0	1	2	6	0	1	1
77	23.03	1	1	62	0	2	1	0	0	1	1	1	3	0	0	0	0	0	1	3	0	4	4	0	0	1	0	0	0	1	3	0	0	0
78	25.3906	1	1	63	0	3	1	0	0	2	1	1	2	0	1	0	1	2	1	1	0	1	2	1	0	0	0	0	0	0	0	0	0	0
79	24.8358	2	1	84	0	1	1	0	0	1	1	1	1	0	0	0	0	2	1	1	0	1	1	0	0	1	0	1	1	5	5	1	1	1
80	23.8087	1	1	72	0	1	0	0	0	1	1	3	3	0	0	0	0	0	1	1	1	2	1	0	0	0	0	0	0	0	0	0	0	0
81	20.7612	1	1	68	0	2	0	0	0	1	1	1	3	0	0	0	0	0	1	1	0	1	1	0	0	1	0	0	0	0	0	1	1	1
82	19.0311	1	1	65	0	2	0	0	0	1	1	1	3	0	1	1	1	1	1	3	0	1	4	0	0	1	1	0	0	4	3	1	0	0
83	21.4844	1	1	64	1	1	1	0	0	1	1	1	3	0	0	1	1	3	2	1	0	1	1	0	0	1	1	2	1	11	6	1	1	1
84	26.7299	1	1	61	0	2	1	0	0	2	1	1	2	0	0	0	0	0	1	1	1	4	4	1	1	0	0	0	0	0	0	0	0	0
85	23.4375	2	1	65	1	3	0	0	1	1	1	1	1	0	0	0	0	0	1	3	0	4	4	1	0	0	1	0	0	0	0	0	0	0
86	21.2585	2	1	83	1	1	0	0	0	1	1	1	1	0	0	0	0	0	1	1	0	2	2	0	0	0	0	1	0	5	2	0	1	0
87	29.6749	1	1	86	0	2	0	0	0	1	1	3	3	1	1	1	1	4	2	2	0	1	1	0	0	1	1	3	3	16	18	1	1	1
88	21.3593	2	1	71	0	1	0	0	1	2	1	1	1	0	0	0	0	0	3	3	1	4	4	1	1	0	0	0	0	0	0	0	0	0
89	24.7676	2	1	67	0	1	0	0	1	2	1	1	1	0	0	0	0	1	3	1	1	2	4	1	1	0	0	0	0	0	0	0	0	0
90	18.8889	2	1	60	1	1	0	0	0	1	1	3	3	1	1	1	1	4	2	3	0	1	1	0	0	1	1	2	1	11	5	1	1	1
91	23.3887	2	1	79	0	2	1	0	0	1	1	2	3	0	0	0	0	0	3	1	0	1	2	0	0	1	0	1	0	7	0	0	0	0
92	29.4118	2	1	70	0	2	0	0	0	1	1	1	1	0	1	1	1	2	2	1	0	1	1	0	0	1	1	3	3	14	15	1	1	1
93	22.7583	1	1	65	0	1	1	0	0	2	1	1	3	0	0	0	0	0	1	1	0	1	1	0	0	0	0	0	0	0	4	0	0	0
94	22.8928	2	1	77	0	1	0	0	0	1	1	1	3	0	0	0	0	1	1	1	0	1	1	0	0	1	1	0	0	0	0	1	1	1
95	24.4898	2	1	75	1	5	0	0	0	4	1	2	2	1	1	1	1	3	1	1	1	2	2	1	0	0	0	0	0	2	3	0	1	1
96	20.9572	2	1	81	0	2	1	0	0	1	1	3	3	0	0	0	0	0	1	1	0	4	4	1	1	1	0	0	0	0	0	1	1	0
97	24.3418	2	1	78	0	1	1	0	0	1	1	1	1	0	0	0	0	2	1	1	0	1	1	0	0	1	0	0	0	0	0	1	0	1
98	21.3382	2	1	73	0	2	1	0	0	1	1	3	3	0	0	0	0	2	1	2	0	1	1	0	0	1	0	0	0	0	0	0	0	0
99	21.7778	1	1	70	0	1	0	0	1	4	1	2	1	0	0	0	0	0	3	1	1	4	4	1	1	0	0	0	0	0	0	0	0	0
100	24.8016	1	1	97	0	1	0	0	0	1	1	1	3	0	0	0	0	0	3	3	1	4	4	1	1	0	1	0	0	0	0	0	0	0
101	22.3214	2	1	70	0	1	0	0	0	1	1	1	2	0	0	0	0	0	1	1	1	1	1	0	0	0	0	0	0	0	0	0	0	0
102	24.623	2	1	67	0	1	1	0	0	1	1	1	2	0	0	0	0	0	1	1	0	1	1	0	0	0	0	0	0	1	2	0	1	0
103	23.5294	1	1	83	1	1	1	0	0	1	1	3	3	0	1	1	1	0	1	1	0	1	1	0	0	1	1	0	0	0	0	1	1	0
104	26.7094	1	1	74	0	5	0	0	0	4	1	1	2	0	0	0	0	0	2	2	0	1	2	0	0	1	1	2	3	11	15	1	0	0
105	24.9135	1	1	68	0	3	0	0	0	2	1	1	2	0	0	0	0	0	1	1	0	1	1	0	0	1	1	1	2	9	10	0	0	0
106	20.5499	1	1	63	0	3	0	0	1	2	1	2	1	1	0	0	1	0	3	3	1	4	4	1	1	1	1	2	1	10	9	0	0	0
107	17.0874	2	1	65	0	3	1	0	0	1	1	1	3	0	0	0	0	0	3	2	0	2	1	0	0	0	0	1	1	7	9	1	1	0
108	22.68	1	1	70	0	5	0	0	0	4	1	1	3	0	0	0	0	0	3	3	1	4	4	1	1	1	1	1	1	7	8	0	0	0
109	30.4935	1	1	63	0	4	0	0	0	4	1	2	3	0	0	0	0	0	3	3	1	4	4	1	1	1	1	1	2	8	12	0	0	0
110	23.3067	1	1	67	0	1	0	0	1	1	1	1	1	0	0	0	0	1	1	2	0	2	1	0	0	1	0	0	0	0	4	1	0	1
111	24.2215	2	1	73	0	2	0	0	1	1	1	1	3	0	0	0	0	1	1	2	1	2	2	0	0	1	1	1	2	7	10	1	0	1
112	22.2222	1	1	61	0	4	1	0	0	2	1	2	2	0	0	0	0	0	1	1	0	3	2	1	0	0	0	0	0	0	0	0	0	0
113	21.2585	2	1	65	0	3	1	0	0	4	1	1	3	0	0	0	0	0	3	3	1	4	4	1	1	1	1	1	1	7	9	0	0	0
114	23.6614	2	1	68	1	3	1	0	0	4	1	2	3	0	0	0	0	0	3	3	1	4	4	1	1	1	1	1	1	5	8	0	0	0
115	26.0375	2	1	63	0	2	1	0	0	4	1	1	1	1	0	0	1	0	3	3	1	4	4	1	1	1	1	1	1	6	8	0	0	0
116	21.6413	1	1	80	0	2	0	0	0	1	1	1	2	0	0	0	0	0	1	1	0	1	1	1	0	1	0	0	0	2	0	1	0	1
117	24.0346	1	1	71	0	1	0	0	0	2	1	1	2	0	0	0	0	0	2	1	0	1	1	0	0	0	0	0	0	0	0	0	1	1
118	24.4444	1	1	64	0	2	1	0	0	2	1	1	3	0	0	0	0	0	1	1	1	4	4	1	0	0	0	0	0	0	0	1	1	1
119	20.3816	2	1	65	0	2	1	0	0	1	1	1	3	0	0	0	0	0	1	1	1	2	2	0	0	0	0	0	0	0	0	1	0	0
120	22.2291	1	1	65	0	2	1	0	0	1	1	1	3	0	0	0	0	0	2	1	0	2	2	0	0	1	0	0	1	3	6	0	0	0
121	24.0346	2	1	65	0	1	0	0	1	2	1	1	1	0	0	0	0	0	3	3	1	4	4	1	1	1	0	0	0	4	0	0	1	0
122	20.0288	2	1	65	0	2	1	0	0	2	1	1	3	0	0	0	0	1	1	1	0	2	2	0	0	0	0	0	0	3	1	1	1	1
123	17.9931	2	1	65	0	2	1	0	0	1	1	1	3	0	0	0	0	0	1	1	0	4	2	0	0	1	0	1	1	6	9	1	0	1
124	32.8889	2	1	63	0	2	0	0	0	2	1	1	2	0	0	0	0	0	1	1	0	2	1	1	0	1	1	1	0	5	4	0	0	0
125	20.2395	2	1	65	0	2	1	0	0	2	1	1	3	0	0	0	0	0	1	1	0	2	2	0	0	1	0	0	0	0	4	1	1	1
126	21.4844	1	1	65	0	2	1	0	0	2	1	1	3	0	0	0	0	1	1	1	0	2	2	0	0	1	1	1	1	7	9	1	1	1
127	27.6888	1	1	65	0	2	1	0	0	2	1	2	3	0	0	0	0	1	1	1	0	2	2	0	0	1	1	1	1	8	9	1	1	1
128	25.2363	2	1	65	0	2	1	0	0	2	1	1	3	0	0	0	0	0	1	1	0	4	2	0	0	1	1	1	1	7	9	1	1	1
129	22.4913	1	1	62	0	1	0	0	0	2	1	3	2	0	0	0	0	0	3	3	0	4	1	1	0	0	0	0	1	2	6	0	0	0
130	21.0077	1	1	68	1	3	0	0	0	2	1	1	2	0	1	0	1	1	1	3	0	2	1	1	0	0	1	0	1	2	7	0	1	0
131	21.6311	1	1	65	0	2	1	0	0	2	1	1	3	0	0	0	0	0	1	1	0	2	2	0	0	1	1	1	1	9	7	1	1	1
132	23.8751	1	2	67	0	2	0	1	1	4	4	2	1	0	0	0	0	0	1	3	1	1	4	1	1	0	0	0	0	0	0	1	1	0
133	23.0112	2	2	65	0	3	0	1	1	4	4	2	1	0	1	0	1	2	1	1	1	4	4	1	1	0	0	0	0	0	0	0	0	1
134	24.2188	1	2	60	0	4	0	1	1	3	4	2	1	1	1	0	1	3	2	2	1	4	2	1	0	0	0	0	0	0	0	0	0	0
135	17.7778	2	2	62	1	4	0	1	1	3	4	2	2	0	1	0	1	2	1	1	1	2	2	1	0	0	0	0	0	3	2	0	1	0
136	28.578	2	2	60	0	3	0	1	1	3	4	2	1	0	0	0	0	0	3	1	0	2	2	1	0	0	0	0	0	1	3	1	0	0
137	22.2291	1	2	65	0	4	0	1	1	4	4	2	2	0	0	0	1	2	1	1	0	2	1	1	1	0	0	0	0	3	3	0	1	0
138	26.7094	2	2	70	0	5	0	1	0	4	4	3	2	0	1	0	1	1	1	1	1	2	2	1	1	0	0	0	0	0	0	0	1	0
139	29.0533	2	2	64	0	3	0	1	1	4	4	2	2	0	0	0	0	0	1	1	0	1	2	1	1	0	0	1	1	6	7	1	0	0
140	26.1286	2	2	71	0	5	1	1	0	4	4	3	2	1	1	1	1	4	1	1	1	1	2	0	0	0	0	1	1	6	7	0	1	0
141	22.6003	2	2	61	0	2	0	1	1	4	4	1	1	0	0	0	0	2	1	1	0	1	2	1	1	0	0	0	0	0	0	0	0	0
142	22.4913	1	2	61	0	4	0	1	1	4	4	1	1	0	1	0	1	1	2	1	0	4	2	1	1	0	1	0	0	0	0	0	0	0
143	23.0112	2	2	69	0	2	1	1	1	3	4	2	1	0	0	0	1	2	1	1	1	3	1	1	0	0	0	0	0	0	0	0	0	0
144	22.8571	2	2	70	0	4	1	1	0	2	4	2	1	0	1	0	1	2	1	1	0	2	2	1	1	0	0	1	1	7	7	0	1	0
145	23.9995	1	2	70	0	3	0	1	1	2	4	2	1	0	1	0	1	1	1	2	0	4	1	0	0	0	0	1	1	7	9	1	0	0
146	18.7305	1	2	68	0	2	0	1	1	2	3	2	3	0	0	0	0	0	3	1	0	4	4	1	1	0	0	0	0	0	0	1	1	0
147	22.8329	2	2	68	1	3	0	1	1	4	3	2	1	1	1	0	1	2	1	1	0	2	2	1	0	0	0	0	0	1	1	0	0	0
148	24.2215	1	2	65	0	3	0	1	1	4	3	2	1	0	1	1	1	4	1	1	0	3	3	1	0	0	0	0	0	0	0	0	0	0
149	22.4813	2	2	63	0	5	0	1	1	4	4	3	2	0	0	0	0	0	1	1	1	4	2	1	0	0	0	0	0	0	0	0	0	0
150	19.2277	1	1	63	0	4	0	1	0	3	2	1	1	0	1	1	1	2	2	3	1	4	2	1	0	1	1	0	0	0	0	0	0	0
151	22.8928	2	2	63	0	4	0	1	1	2	4	2	2	0	0	0	0	0	1	1	0	4	4	1	0	0	0	0	0	0	0	0	1	0
152	23.8054	1	2	70	0	3	0	1	1	2	4	1	3	0	0	0	1	0	3	1	0	1	2	0	0	0	0	0	0	0	0	0	0	0
153	19.052	2	2	70	0	3	0	1	1	2	4	1	3	0	0	0	1	0	1	1	0	1	2	0	0	0	0	2	0	12	4	0	0	0
154	18.4265	2	2	63	0	4	0	1	1	3	4	2	3	1	0	0	1	2	1	1	1	1	1	1	1	1	0	1	1	7	9	1	1	1
155	22.4913	2	2	64	0	4	0	1	1	3	4	2	2	0	1	1	1	4	1	1	0	1	1	1	1	0	0	0	0	1	3	0	0	1
156	24.0346	2	2	78	0	4	1	1	1	4	4	3	2	0	1	1	1	2	1	1	1	2	2	1	1	0	0	0	0	3	0	0	0	0
157	18.9745	2	1	65	0	4	0	1	0	4	3	2	2	0	1	0	1	1	1	1	0	2	1	1	0	1	0	0	0	1	2	0	0	0
158	38.4468	1	2	63	0	5	0	1	0	4	4	2	2	1	0	1	1	4	1	1	0	1	1	1	0	1	0	1	0	6	3	0	0	0
159	23.9512	2	2	70	0	4	0	1	0	4	3	1	2	0	0	0	0	0	1	1	1	1	2	1	1	0	0	0	0	0	0	0	0	0
160	23.8751	2	2	70	0	3	1	1	1	4	2	1	1	0	1	1	1	2	1	1	1	1	1	0	0	0	0	0	0	0	2	0	0	0
161	27.4348	2	1	65	0	4	0	1	0	2	2	1	1	0	0	0	0	0	1	1	0	1	1	1	0	1	0	0	0	0	0	0	0	0
162	21.1073	1	2	63	0	4	0	1	1	4	4	3	2	0	0	0	0	0	1	1	1	4	4	1	0	0	0	0	0	0	0	0	0	0
163	24.4444	1	2	73	0	3	0	1	0	3	4	2	1	0	1	0	1	4	3	3	0	1	1	1	1	1	1	0	3	0	17	1	0	1
164	23.939	1	1	69	0	3	0	1	1	2	3	2	3	0	1	1	1	3	1	1	1	4	1	1	1	0	0	0	0	0	0	0	1	0
165	20.7031	2	1	64	0	2	0	1	1	3	3	2	2	0	0	0	0	1	1	1	1	1	2	1	1	0	0	0	0	0	0	0	1	0
166	21.4031	1	2	61	0	5	0	1	0	4	4	2	2	0	0	0	0	0	3	3	0	1	1	1	0	0	0	0	0	1	2	0	1	0
167	25.4028	2	2	60	0	4	0	1	0	2	2	2	3	0	0	0	0	0	1	1	0	1	2	1	0	0	0	0	0	4	0	0	0	0
168	25.5937	2	2	64	0	2	0	1	1	3	3	1	2	0	1	0	1	1	1	1	0	2	2	1	0	0	0	1	1	7	7	0	1	0
169	19.487	1	2	68	0	5	0	1	0	4	4	2	2	0	1	0	1	1	2	1	0	2	2	1	0	0	0	0	0	1	4	0	0	0
170	22.151	1	2	70	0	3	0	1	1	3	2	1	2	0	0	1	1	2	3	3	0	4	1	1	0	0	0	0	0	0	0	0	1	0
171	26.1593	2	1	65	1	5	0	1	1	3	3	2	2	0	0	0	0	0	1	1	0	3	3	1	0	0	0	0	0	0	0	0	0	0
172	21.9671	1	2	65	0	3	0	1	1	3	4	2	1	0	0	1	1	3	3	1	1	2	2	1	0	0	0	1	1	6	8	0	1	1
173	24.0346	2	2	61	0	2	0	1	1	2	4	1	1	0	0	0	0	0	1	1	0	1	3	1	0	0	0	0	0	0	2	1	1	0
174	30.4218	2	1	63	0	5	1	1	1	3	3	2	2	1	0	0	1	2	1	1	1	2	2	1	0	0	0	0	0	0	2	0	0	0
175	28.8889	2	2	70	0	4	0	1	1	3	4	2	1	0	0	0	0	4	1	1	1	2	2	1	1	0	0	0	0	0	0	0	0	0
176	19.6506	2	2	70	0	2	1	1	1	4	4	1	1	0	0	1	1	3	1	1	0	2	2	1	0	0	0	0	0	2	1	0	0	0
177	21.7993	1	2	69	0	2	0	1	1	4	4	2	2	0	1	0	1	1	1	1	1	4	2	1	0	0	0	0	0	0	0	0	0	0
178	26.8923	2	2	64	0	4	0	1	0	4	4	2	2	0	0	1	1	1	1	1	1	4	2	1	1	0	0	0	0	0	0	0	0	0
179	24.2215	2	1	61	0	4	0	1	1	2	3	2	1	0	1	0	1	1	1	1	1	2	2	1	1	0	0	1	1	5	9	0	1	0
180	23.1111	2	2	69	0	4	1	1	1	1	4	2	1	0	1	0	1	4	1	1	1	4	4	1	1	0	0	1	0	6	4	0	0	1
181	17.5781	1	2	65	0	3	0	1	0	4	1	1	1	0	0	0	0	0	3	3	0	1	1	1	1	0	0	0	0	0	0	0	0	0
182	22.0386	2	2	68	0	2	0	1	1	3	4	2	3	0	0	0	0	0	1	1	0	2	4	1	1	0	0	0	0	2	0	0	0	0
183	20.4467	2	2	70	0	4	0	1	1	4	4	2	3	1	1	0	1	3	1	1	1	2	1	1	1	0	0	0	0	1	0	0	1	0
184	25.7117	1	1	70	1	3	0	1	1	2	1	1	1	0	0	0	0	0	1	1	0	4	4	1	1	0	0	0	0	0	0	0	0	0
185	22.8928	2	2	69	0	3	0	1	1	4	4	2	2	0	1	0	1	1	1	1	1	4	4	1	1	0	0	0	0	1	3	0	0	0
186	28.8415	1	2	62	0	5	0	1	1	4	3	2	2	0	0	0	0	0	1	1	0	4	2	1	0	0	0	0	0	0	0	0	0	0
187	29.2969	2	2	73	0	4	0	1	1	3	4	2	3	0	1	1	1	4	1	1	1	1	2	1	0	1	0	1	1	7	9	0	0	1
188	21.2585	1	2	68	0	3	0	1	1	3	4	2	2	0	1	0	1	2	1	1	1	1	1	0	0	0	0	1	0	5	1	0	0	0
189	26.5625	2	2	69	0	2	0	1	1	2	4	1	2	0	0	0	0	0	1	1	1	1	4	1	1	0	0	0	0	0	0	0	0	0
190	24.2215	1	2	67	0	2	1	1	1	4	3	1	1	0	1	0	1	1	1	1	1	2	4	1	1	0	0	0	0	0	0	0	0	0
191	19.433	1	1	72	0	5	0	1	0	4	2	2	2	1	1	0	1	4	1	2	1	1	1	1	0	0	0	0	0	0	0	1	1	1
192	23.3091	1	2	65	0	1	0	1	1	3	4	1	1	0	0	1	1	1	1	1	0	4	1	1	1	0	0	0	0	0	0	1	0	0
193	20.5049	2	2	72	0	2	1	1	1	1	4	2	1	1	0	0	1	2	1	1	1	4	4	1	0	1	0	0	0	1	0	0	0	0
194	19.0039	1	2	70	0	4	0	1	0	3	2	1	2	0	1	0	1	1	2	1	1	4	1	1	1	0	0	0	0	0	0	0	1	0
195	25.3515	1	1	70	0	5	0	1	0	4	2	2	2	0	0	1	1	4	3	3	0	2	4	1	1	0	0	0	0	0	0	0	1	0
196	23.4375	2	1	70	1	5	0	1	1	4	3	2	2	0	0	0	0	1	3	1	0	4	4	1	1	0	0	0	0	0	0	1	0	0
197	22.0932	1	1	74	0	3	0	1	1	3	3	2	1	0	0	0	0	1	1	1	1	1	1	0	1	1	0	0	0	0	0	0	0	0
198	24.4444	2	1	60	1	3	0	1	1	3	3	1	2	0	0	0	0	0	1	1	0	1	2	1	1	0	1	0	0	0	0	0	0	0
199	23.4375	2	2	65	0	4	0	1	0	3	4	2	1	0	0	0	0	0	1	1	0	4	4	1	1	0	0	0	0	0	0	0	0	0
200	24.5578	1	2	60	0	5	0	1	1	4	4	2	2	1	0	0	1	0	1	1	0	1	2	1	0	0	0	0	0	0	0	0	0	0
201	22.8624	1	2	74	0	4	0	1	1	4	4	2	2	0	1	0	1	2	1	1	0	2	4	1	1	0	1	0	0	2	0	1	0	0
202	29.6875	2	1	71	0	1	0	1	0	1	1	1	3	0	0	0	0	1	1	1	1	4	4	1	1	0	0	0	0	0	0	1	0	0
203	23.8751	1	1	71	0	5	0	1	1	3	3	2	2	1	1	1	1	4	1	2	1	1	1	0	1	1	0	0	1	3	9	1	1	1
204	20.6612	2	1	71	0	5	0	1	1	3	3	2	2	1	1	1	1	4	1	1	1	1	2	0	1	0	0	1	0	6	3	1	0	0
205	25.4028	1	2	69	0	4	0	1	0	4	4	2	2	0	1	0	1	2	2	2	1	4	1	1	1	0	0	1	0	6	0	1	0	0
206	26.6728	2	1	80	0	1	1	1	0	3	1	1	1	0	1	0	1	1	2	1	0	1	2	1	1	1	0	0	0	2	1	0	1	0
207	18.3655	1	2	66	0	4	0	1	1	4	3	2	2	1	1	1	1	4	1	1	1	2	1	1	0	1	0	0	0	1	0	0	0	0
208	25.7117	1	1	65	1	2	0	1	1	2	1	1	1	0	0	0	0	0	1	3	1	2	2	1	1	0	0	0	0	0	0	1	0	0
209	21.3675	1	1	65	0	3	0	1	1	2	2	2	2	0	0	0	0	0	1	3	0	2	4	0	0	0	0	0	0	0	0	0	0	0
210	25.9695	1	2	70	0	4	0	1	0	2	4	2	2	1	0	0	1	1	1	3	1	1	1	1	1	0	0	0	0	0	1	0	0	0
211	24.3418	1	2	68	0	3	1	1	0	2	3	2	2	1	0	0	1	0	1	1	0	1	4	0	0	0	1	0	0	4	2	0	0	0
212	25.9695	1	2	76	0	4	0	1	0	2	3	2	2	0	1	1	1	4	1	1	0	1	1	1	0	1	0	1	1	7	8	1	1	1
213	24.6097	1	2	65	0	3	0	1	0	3	3	2	2	0	0	0	0	0	2	1	0	4	3	1	0	0	0	0	0	1	0	1	0	0
214	25.2493	2	2	64	0	4	0	1	1	4	4	2	2	0	0	0	0	0	1	1	1	4	4	1	0	0	1	1	0	7	0	0	0	0
215	34.1542	2	2	62	0	2	0	1	0	2	3	2	2	0	0	0	0	0	1	1	0	2	1	1	0	0	0	0	0	2	0	0	0	0
216	20.3074	1	2	64	0	2	0	1	1	3	4	2	2	0	0	0	0	0	3	1	0	2	1	1	0	0	0	0	0	1	1	0	0	0
217	25.3906	1	2	61	0	4	0	1	1	4	4	2	2	0	0	0	0	0	3	3	1	2	4	1	1	0	1	0	0	0	0	0	0	0
218	20.7031	2	2	68	0	5	0	1	0	4	4	2	2	1	1	1	1	1	1	1	0	4	1	1	0	0	1	0	0	1	4	0	1	0
219	21.9671	1	2	67	1	3	0	1	0	2	4	2	1	0	1	1	1	1	1	1	0	1	2	1	1	0	0	0	0	0	0	0	1	0
220	23.8751	1	2	65	1	3	1	1	0	2	4	2	3	0	0	0	0	0	3	3	0	1	2	0	0	0	0	0	0	0	0	0	1	0
221	23.8087	1	3	62	0	5	0	1	0	3	2	2	2	1	1	0	1	4	3	3	1	4	1	1	0	0	0	0	0	0	0	0	0	0
222	24.8016	1	1	68	0	1	1	1	0	1	1	1	1	0	0	0	0	0	3	3	0	4	4	0	0	0	0	1	0	6	0	0	0	0
223	22.6667	2	2	65	0	4	0	1	1	4	4	2	2	0	0	0	0	0	1	1	0	1	1	1	0	0	0	0	0	0	0	0	0	0
224	29.1363	1	2	70	0	2	1	1	0	2	4	2	3	1	0	0	1	4	1	1	0	1	1	0	0	1	1	0	0	0	0	0	1	1
225	23.2335	1	3	70	0	3	0	1	0	3	1	1	2	0	0	0	0	0	1	3	0	2	1	1	0	0	0	0	0	3	0	0	0	0
226	21.3039	2	1	67	0	4	0	1	1	4	4	2	1	0	0	0	0	0	1	1	1	1	1	1	1	0	1	2	1	11	6	0	0	0
227	23.6244	2	1	68	0	2	0	1	1	1	1	1	2	0	0	0	1	2	1	1	0	1	1	1	0	0	0	0	0	1	1	0	0	1
228	21.0517	2	2	61	0	3	0	1	1	3	4	2	2	1	1	0	1	3	1	1	0	2	1	1	0	0	0	0	0	1	0	0	0	0
229	24.0346	1	2	64	0	3	0	1	0	3	4	2	2	1	1	0	1	3	1	2	1	2	1	1	0	0	0	0	0	1	0	0	0	0
230	21.3333	1	1	70	0	2	0	1	1	1	1	1	1	0	1	0	1	3	1	1	0	1	1	1	0	0	0	0	0	0	1	0	0	1
231	26.3656	1	2	70	0	5	1	1	0	3	2	2	2	0	0	0	1	0	3	1	1	1	2	1	0	0	0	0	0	0	0	0	0	0
232	18.75	1	2	60	0	4	0	1	1	4	4	2	2	0	1	0	1	1	1	1	1	4	1	1	0	0	0	0	0	0	0	0	0	0
233	16.6493	1	3	66	0	2	0	1	1	3	4	1	2	0	0	0	0	0	3	2	0	4	1	1	1	0	0	0	0	3	0	0	0	0
234	24.8016	2	1	70	0	2	0	1	1	3	3	1	1	0	0	0	0	0	1	1	0	1	1	1	0	1	0	1	1	7	9	0	0	0
235	22.1003	1	2	71	0	5	0	1	1	4	4	2	2	1	0	1	1	3	3	1	1	4	1	1	0	0	0	0	0	0	0	0	0	0
236	33.0579	1	2	76	0	3	0	1	0	2	4	2	2	0	1	0	1	1	3	3	0	4	2	1	0	0	0	0	0	0	0	0	0	0
237	25.3906	1	3	74	0	4	0	1	0	4	4	2	2	1	1	1	1	3	1	1	1	2	1	1	0	1	1	1	1	7	9	0	1	1
238	25.3906	1	3	75	0	4	0	1	0	4	3	2	2	0	1	0	1	0	3	3	1	2	2	1	0	0	0	0	0	1	0	0	0	0
239	23.4375	2	2	70	0	5	0	1	0	3	4	2	2	1	0	0	1	0	1	1	1	1	1	1	0	0	0	1	2	6	10	0	0	0
240	20.0288	1	2	66	0	5	0	1	1	3	4	2	2	0	0	1	1	4	1	1	1	4	4	1	1	0	0	0	1	3	7	1	1	0
241	20.5761	1	2	74	0	5	0	1	0	4	4	2	2	1	0	1	1	4	1	1	1	4	3	1	0	0	0	0	0	0	2	0	0	0
242	24.9135	2	2	66	0	4	0	1	0	3	4	2	1	0	1	0	1	2	1	1	1	4	2	1	1	0	0	0	0	0	0	0	1	0
243	25.7778	1	2	63	0	5	0	1	1	4	4	2	2	1	1	0	1	1	2	3	1	2	3	1	1	1	0	0	0	1	0	0	0	0
244	22.4913	2	2	71	0	3	0	1	1	4	4	2	2	0	1	0	1	4	1	1	1	2	2	1	0	0	0	0	0	0	1	1	1	0
245	26.7094	1	2	74	0	3	0	1	1	4	4	2	2	0	0	0	1	4	1	1	0	2	1	0	0	1	0	0	0	1	2	0	0	1
246	22.4323	2	1	70	0	3	1	1	0	1	4	1	1	0	1	0	1	4	1	1	1	4	4	1	1	1	1	1	1	7	9	1	1	1
247	23.1834	2	2	73	0	3	0	1	1	4	4	2	2	0	0	0	0	1	1	1	1	1	2	0	0	0	1	1	1	7	9	1	0	0
248	22.0932	2	2	70	0	4	0	1	0	4	4	3	1	0	0	0	0	3	1	1	1	2	2	1	0	0	0	0	0	0	0	0	1	1
249	24.8358	1	2	64	0	4	0	1	1	4	4	2	1	1	1	0	1	2	3	1	0	4	2	1	1	0	1	0	0	4	0	0	0	0
250	23.03	2	2	61	0	4	0	1	1	4	4	2	1	0	0	0	0	0	1	1	0	2	2	1	1	0	0	0	0	2	2	0	0	0
251	28.3039	2	1	67	0	2	0	1	1	4	3	2	2	0	0	0	0	1	1	1	0	4	1	0	1	0	0	0	0	0	0	0	0	0
252	25.9516	1	3	81	0	5	1	1	0	4	4	3	1	1	1	1	1	2	3	3	1	2	1	1	1	1	0	0	0	0	3	0	0	1
253	26.6667	1	3	70	0	1	0	1	1	2	1	1	2	0	0	0	0	0	1	3	0	4	4	1	1	0	0	0	0	0	0	0	0	0
254	18.3655	2	1	86	0	2	0	1	1	1	1	1	1	1	0	0	1	1	1	1	0	1	1	1	1	1	0	0	0	0	0	0	0	1
255	22.231	2	2	62	0	2	0	1	1	4	2	3	1	1	1	1	1	4	1	1	1	4	1	1	1	0	0	0	0	0	0	0	0	0
256	21.6441	2	2	62	0	3	0	1	1	4	2	3	1	1	1	1	1	4	1	1	1	4	1	1	1	0	0	0	0	0	0	0	0	0
257	23.0112	2	2	60	0	4	0	1	1	2	4	2	2	0	1	0	1	1	1	1	0	4	2	1	0	0	0	0	0	1	2	0	0	0
258	19.1001	2	3	73	0	2	0	1	0	4	1	1	1	0	1	0	1	2	1	1	0	4	1	1	1	0	0	0	0	0	0	0	0	0
259	24.1965	1	1	69	0	3	0	1	0	4	2	2	2	0	0	0	1	2	1	2	1	1	2	1	0	0	0	0	0	0	2	0	1	0
260	28.8889	1	1	70	0	4	0	1	0	3	2	2	1	0	1	1	1	4	2	3	1	4	4	1	1	1	1	1	1	6	7	1	1	1
261	19.7239	2	2	60	0	3	0	1	1	4	4	2	1	0	1	0	1	0	1	1	1	4	2	1	1	0	0	0	0	0	0	0	1	0
262	19.5312	2	2	67	0	4	0	1	1	4	4	2	2	0	0	0	0	0	1	1	1	4	1	1	0	0	0	1	1	7	7	0	0	0
263	26.0375	2	3	62	0	4	0	1	0	4	4	2	1	1	0	0	1	2	1	1	1	4	4	1	1	0	0	1	0	5	2	0	0	0
264	22.4913	1	2	75	1	3	1	1	0	4	4	3	2	0	0	0	1	0	3	3	1	4	4	0	0	1	1	0	0	0	0	0	1	0
265	25.4028	2	3	70	0	3	0	1	0	4	4	2	1	0	0	0	0	0	1	1	1	4	2	1	1	0	1	0	0	0	1	0	1	1
266	25.2994	2	3	70	0	4	0	1	1	3	2	2	2	1	1	1	1	4	1	1	0	2	1	1	1	0	0	0	0	0	2	0	0	0
267	22.0386	2	3	74	0	2	0	1	1	1	1	1	1	0	1	1	1	3	1	3	0	1	1	0	0	1	0	1	0	6	4	1	0	1
268	22.8928	2	1	61	0	3	1	1	1	2	2	2	1	1	0	0	1	3	1	1	1	2	2	1	1	1	0	0	1	3	7	1	1	1
269	18.9388	1	1	65	0	2	0	1	1	2	2	2	1	1	1	0	1	4	1	1	0	2	2	1	1	1	0	0	1	4	7	1	0	1
270	31.2175	2	1	70	0	2	0	1	1	3	3	2	2	0	0	0	0	0	1	1	1	1	1	1	1	0	0	0	0	3	3	1	0	0
271	22.2137	1	1	65	0	1	0	1	0	2	3	1	1	0	0	0	0	0	1	1	0	2	4	1	1	0	0	0	0	0	0	0	0	0
272	23.4952	1	2	76	0	2	0	1	0	1	4	2	1	0	1	1	1	4	1	3	1	4	1	1	1	1	0	0	0	1	3	0	1	0
273	25.4767	2	1	65	0	2	0	1	1	3	1	1	1	0	0	0	0	0	1	1	1	2	1	1	0	0	0	1	0	6	3	0	0	0
274	21.4844	1	3	70	0	5	0	1	0	4	2	1	2	0	0	1	1	1	3	3	1	4	4	1	0	0	0	0	0	0	0	0	1	0
275	21.4844	2	1	61	0	2	0	1	1	2	2	2	1	0	1	0	1	1	2	1	0	4	4	1	1	0	0	0	0	0	0	0	0	0
276	26.449	1	2	75	0	5	0	1	0	3	4	3	2	0	0	1	1	2	2	1	1	2	2	1	0	0	0	1	0	6	4	0	0	0
277	23.8751	2	2	70	0	3	0	1	1	4	4	2	2	0	1	0	1	2	1	1	1	4	4	1	1	0	0	0	0	0	0	0	0	0
278	20.9566	1	2	65	0	4	0	1	0	2	4	2	2	0	1	0	1	1	2	3	1	4	2	1	0	1	0	1	0	6	0	0	1	0
279	25.8478	2	1	65	0	2	0	1	0	4	3	1	1	1	0	0	1	4	1	1	0	1	1	1	1	1	1	0	1	0	5	0	0	1
280	26.2917	2	1	70	0	2	0	1	1	3	2	2	2	1	0	0	1	2	1	1	0	2	1	1	0	0	0	1	1	7	9	0	1	0
281	22.8624	2	3	80	0	1	1	1	1	4	1	1	1	0	0	0	1	1	1	3	0	1	4	1	1	1	0	3	2	14	13	1	1	1
282	22.8624	1	1	70	0	1	0	1	0	3	1	1	1	0	1	0	1	1	1	3	0	2	2	1	1	1	0	1	1	7	8	0	1	1
283	23.4375	1	1	70	0	2	0	1	1	3	3	2	2	1	1	0	1	1	1	2	1	1	1	1	1	1	0	1	0	7	2	0	0	1
284	26.0375	1	1	70	0	1	1	1	1	3	1	1	1	0	0	0	1	2	2	3	0	1	1	1	1	1	0	2	2	12	14	1	1	1
285	19.5312	1	1	79	0	1	0	1	0	1	1	1	1	0	0	0	0	0	1	3	0	4	4	1	1	0	0	0	0	0	0	0	0	0
286	23.8751	1	1	70	1	4	0	1	1	3	3	1	1	0	0	0	0	0	1	1	0	2	3	1	1	0	0	0	0	0	0	0	0	0
287	21.7181	1	1	73	0	2	0	1	1	2	2	2	1	1	0	0	1	2	1	3	0	2	2	1	0	0	0	0	0	0	0	0	0	0
288	23.3067	2	1	70	1	5	0	1	1	4	4	2	2	0	0	0	0	0	1	1	1	4	4	1	0	0	0	0	0	0	0	0	0	0
289	26.6667	2	1	70	1	4	1	1	1	3	2	1	2	0	0	0	0	0	1	1	0	3	4	1	1	0	0	0	0	0	0	0	0	0
290	19.7239	1	1	70	0	2	0	1	1	2	1	1	1	0	0	0	0	0	1	3	0	2	4	1	0	0	0	0	0	0	0	0	1	0
291	18.5185	1	1	70	1	2	1	1	1	2	2	1	1	0	0	0	0	0	1	3	1	4	4	1	0	1	1	1	1	5	8	0	1	1
292	27.7008	2	1	65	1	2	0	1	1	2	2	2	1	0	0	0	0	0	1	1	1	2	2	1	1	0	0	0	0	0	0	0	0	0
293	20.0617	1	1	83	0	1	0	1	1	1	1	1	1	0	0	0	0	0	1	3	1	4	4	1	1	1	0	1	0	5	0	0	0	1
294	18.3594	2	1	64	0	2	0	1	1	2	3	2	1	1	0	0	1	1	1	1	1	2	2	1	0	0	0	0	0	0	0	0	0	0
295	18.2563	1	2	70	0	5	0	1	1	4	4	2	2	0	0	0	0	0	1	3	1	4	4	1	0	0	0	0	0	0	0	0	0	0
296	24.5603	2	1	70	1	2	0	1	1	2	1	1	1	0	1	0	1	3	1	1	0	1	1	0	1	1	1	0	0	0	0	0	0	0
297	16.6493	1	2	70	0	2	0	1	0	2	4	3	2	0	1	0	1	2	1	2	0	1	2	1	1	1	0	1	0	7	0	1	1	1
298	25.9516	2	2	70	0	4	0	1	1	2	2	2	2	0	0	0	0	0	1	1	0	2	2	0	1	1	0	0	0	0	0	0	1	0
299	20.6227	2	2	70	0	3	1	1	1	1	4	2	2	1	1	0	1	3	1	1	0	1	2	1	1	0	1	0	0	0	0	0	1	0
300	24.4898	2	3	67	0	3	0	1	0	2	3	2	2	0	0	0	0	3	2	1	1	1	2	1	0	0	0	0	0	3	4	0	1	0
301	21.2245	1	3	71	0	2	0	1	0	2	3	2	2	0	0	0	1	0	3	2	1	1	2	1	0	0	0	0	0	0	0	1	1	1
302	22.5827	1	2	81	0	3	0	1	1	4	4	2	2	0	1	1	1	4	1	1	0	1	1	1	0	1	1	1	1	7	5	0	0	1
303	17.7778	1	1	70	0	2	1	1	1	3	1	1	1	1	0	0	1	4	2	2	0	4	4	1	1	0	0	0	0	0	0	0	0	1
304	18.4013	1	1	89	0	1	1	1	0	3	1	1	1	1	1	1	1	3	1	1	0	1	1	1	1	1	0	0	0	0	0	1	1	1
305	23.6713	1	1	69	0	2	1	1	1	2	1	1	1	1	0	0	1	1	1	3	0	1	1	1	1	0	0	0	0	0	0	0	1	0
306	18.937	2	2	61	0	5	0	1	1	4	4	3	2	0	0	0	0	1	1	1	1	1	1	1	0	1	0	1	1	7	9	0	0	1
307	20.7612	1	2	70	0	4	0	1	1	4	4	2	2	0	1	0	1	2	1	1	1	2	2	1	1	0	1	0	0	4	3	1	0	0
308	23.8751	2	2	70	0	3	0	1	1	3	4	2	1	0	0	0	0	0	1	1	0	1	2	1	0	0	0	0	0	2	0	0	0	1
309	20.0288	1	2	70	0	3	0	1	1	3	4	2	1	0	1	0	1	1	3	1	0	1	2	1	0	0	0	0	0	0	0	0	0	0
310	22.2222	2	2	71	0	2	0	1	0	4	4	2	1	1	1	0	1	2	1	1	1	2	2	1	1	0	0	0	0	2	1	0	0	0
311	24.4898	1	1	64	0	4	0	1	0	3	3	2	1	0	0	0	0	4	1	3	0	1	2	1	0	0	0	0	0	0	0	0	0	0
312	28.0404	1	2	61	0	4	0	1	1	4	4	2	3	0	1	1	1	4	1	3	0	4	2	1	0	0	0	0	0	0	0	0	0	0
313	25.7117	2	2	60	0	4	0	1	1	3	3	3	3	0	1	1	1	2	1	1	0	1	2	1	0	0	0	0	0	2	0	0	0	0
314	23.2335	1	2	72	0	4	0	1	1	4	4	2	3	0	1	0	1	1	1	1	1	4	2	1	0	0	0	0	0	0	0	0	0	0
315	24.5243	2	2	61	0	4	1	1	1	2	4	2	1	0	0	0	0	0	1	1	0	4	4	1	0	0	0	0	0	0	0	0	0	0
316	22.2291	2	2	64	0	1	0	1	1	2	1	1	1	0	0	0	0	2	1	1	1	3	4	1	0	1	0	0	0	2	2	1	0	0
317	24.2215	1	1	61	0	4	0	1	0	3	3	2	2	0	0	0	0	0	1	1	1	4	4	1	0	0	0	0	0	0	0	0	0	0
318	26.5625	1	1	67	0	2	0	1	1	4	3	2	2	0	0	0	0	0	3	1	0	4	1	1	1	0	0	0	0	0	0	0	0	0
319	23.5556	1	1	67	0	2	0	1	1	4	3	2	2	0	0	0	0	0	3	1	0	4	1	1	1	0	0	0	0	0	0	0	0	0
320	27.0552	2	1	67	0	2	0	1	1	4	3	2	2	0	0	0	0	1	1	1	0	4	1	1	1	0	0	0	0	0	0	0	0	0
321	19.6506	1	1	65	0	2	0	1	1	2	2	2	1	0	0	0	0	0	1	1	0	4	4	1	1	0	0	0	0	0	0	0	0	0
322	22.2222	2	1	63	1	2	0	1	1	2	2	2	1	0	0	0	0	0	1	1	0	4	4	1	1	0	0	0	0	0	0	0	0	0
323	35.5556	1	1	65	0	3	0	1	1	2	2	2	1	0	0	0	0	0	2	3	1	2	4	1	1	0	0	0	0	0	0	0	0	0
324	20.8117	1	1	65	0	2	0	1	1	2	1	1	1	0	0	0	0	0	1	3	0	1	2	0	0	0	0	0	0	0	0	0	0	0
325	16.6531	1	1	63	0	2	0	1	1	2	2	1	1	0	0	0	0	0	1	1	0	4	4	1	1	0	0	0	0	0	0	0	0	0
326	23.8751	1	2	66	0	4	0	1	1	2	4	2	2	0	0	0	0	0	3	1	1	1	4	1	1	0	0	0	0	0	0	1	1	0
327	21.6049	2	1	93	0	1	0	1	1	3	2	1	1	1	0	0	1	4	1	1	1	1	2	1	0	1	0	0	0	0	4	1	1	1
328	25.2363	2	1	70	0	2	0	1	1	2	3	2	1	0	0	0	1	1	1	1	1	2	1	1	0	1	0	1	1	7	9	1	1	0
329	26.9598	2	2	60	0	4	0	1	1	4	4	1	1	0	0	0	1	1	1	1	1	2	4	1	1	0	0	0	0	0	0	0	0	0
330	27.6888	1	1	73	0	2	1	1	1	2	2	1	1	0	1	0	1	2	1	1	0	1	1	1	1	1	0	0	0	1	4	0	0	0
331	26.0375	1	1	71	0	5	0	1	1	3	3	2	2	1	0	0	1	4	1	1	1	2	1	1	1	1	0	0	0	3	1	0	0	0
332	21.9671	1	1	70	0	4	0	1	1	4	3	2	2	0	0	0	1	3	1	3	1	1	1	0	1	0	0	1	1	7	6	1	1	0
333	27.1203	2	1	68	0	5	0	1	1	2	2	2	3	0	1	1	1	4	2	2	1	2	4	0	0	1	0	0	0	0	0	0	1	0
334	22.0317	1	1	67	0	3	1	1	1	2	2	1	1	0	0	0	0	1	2	2	0	1	1	0	0	1	1	0	0	1	0	0	0	0
335	21.2585	1	1	64	0	2	0	1	1	2	2	1	3	0	1	0	1	2	1	1	0	1	1	1	1	1	0	0	0	0	4	0	0	0
336	17.7778	1	1	65	0	4	0	1	1	2	3	2	2	0	1	1	1	4	1	3	1	1	1	1	0	0	0	0	0	0	0	0	0	0
337	27.4348	2	1	70	0	3	0	1	1	2	1	1	1	0	0	1	1	2	1	1	0	2	1	1	1	1	1	0	0	2	0	0	0	0
338	24.7721	2	1	65	0	2	0	1	1	3	2	2	1	0	0	0	0	0	2	1	1	1	1	1	1	1	0	0	0	0	0	0	0	1
339	24.977	1	1	68	0	4	0	1	0	2	3	2	1	1	0	0	1	2	2	2	1	2	2	1	1	0	0	0	0	0	0	0	0	1
340	27.8159	2	1	72	0	2	1	1	1	2	1	1	1	0	0	0	0	0	1	1	0	2	1	1	1	1	0	0	0	0	0	0	0	0
341	25.7117	1	1	86	0	2	1	1	1	1	1	1	1	0	0	0	0	0	1	1	0	1	1	1	0	1	1	1	1	8	9	1	1	1
342	28.1943	2	1	70	0	1	1	1	1	3	1	1	1	0	0	0	0	0	1	1	0	4	4	1	1	0	0	0	0	0	0	0	0	0
343	24.093	2	1	70	0	1	0	1	0	2	1	1	2	0	0	0	0	0	1	1	0	1	1	0	0	0	0	0	0	0	0	0	0	0
344	22.0386	2	1	70	0	2	0	1	1	2	3	1	1	0	0	0	0	0	1	1	0	4	4	1	1	1	0	0	0	0	0	0	0	0
345	26.9896	1	2	65	0	3	0	1	1	4	4	2	2	1	1	0	1	4	1	1	1	4	1	1	0	1	0	0	0	0	1	0	0	0
346	22.0604	1	2	63	0	4	0	1	0	3	4	2	2	0	0	0	0	0	3	3	1	1	2	1	1	0	0	0	0	0	0	0	0	0
347	19.5312	2	2	61	0	3	0	1	0	3	4	2	1	0	0	0	0	0	1	1	1	4	2	1	1	0	0	0	0	0	0	0	0	0
348	23.3355	2	1	68	0	5	0	1	1	4	3	2	2	0	0	0	0	1	1	1	1	2	2	1	1	0	0	1	1	7	9	1	1	0
349	25.0995	1	1	70	0	2	0	1	1	4	1	1	1	1	1	1	1	4	1	2	0	1	1	1	0	1	0	1	1	7	9	0	1	1
350	27.3438	2	1	68	0	4	1	1	1	2	3	2	1	0	0	0	0	0	1	1	1	1	1	1	0	0	0	0	0	1	1	0	0	0
351	33.3333	1	1	72	0	2	0	1	0	4	3	1	2	1	1	1	1	4	1	2	1	4	2	1	1	0	0	0	0	1	0	0	1	0
352	18.3594	2	1	65	0	4	0	1	1	4	3	2	2	0	1	0	1	1	1	1	1	4	2	1	0	0	0	0	0	0	0	1	0	0
353	22.5069	2	1	63	0	4	1	1	1	3	2	2	2	0	1	0	1	2	1	1	1	1	1	0	0	0	1	1	1	9	7	0	0	0
354	30.4076	1	3	70	0	4	0	1	0	2	2	2	2	1	1	1	1	4	2	2	1	2	2	1	0	0	0	3	3	14	15	1	1	0
355	17.4818	2	1	63	0	2	0	1	0	1	3	2	1	0	1	0	1	2	1	1	0	1	2	0	0	0	0	0	0	0	0	0	0	0
356	24.5243	2	1	71	0	5	1	1	1	3	3	2	1	0	0	0	0	0	1	1	1	2	2	1	0	0	0	0	0	0	1	0	0	0
357	25	1	1	86	0	3	0	1	1	4	3	1	1	1	0	0	1	0	2	3	0	2	2	1	1	1	1	0	0	0	0	1	0	1
358	22.6003	1	1	70	0	2	0	1	1	4	3	1	1	1	1	0	1	2	1	1	0	2	2	1	1	0	0	0	0	0	0	0	0	0
359	20.5457	1	1	67	0	2	0	1	1	3	3	1	2	1	0	0	1	3	1	3	1	2	3	0	0	0	0	0	0	2	1	0	0	0
360	19.5918	1	1	87	0	5	0	1	1	3	2	2	1	0	1	1	1	1	1	1	1	2	2	1	1	1	1	0	0	0	0	1	1	1
361	22.4059	2	1	84	0	1	0	1	1	2	2	1	1	1	1	0	1	3	1	1	1	3	3	1	0	1	1	0	0	0	0	0	0	1
362	19.313	1	1	85	0	1	0	1	1	2	2	1	1	0	1	0	1	1	1	1	0	2	2	1	1	1	1	0	0	0	0	0	0	1
363	22.0386	2	1	80	0	2	0	1	1	3	3	1	1	0	1	1	1	2	1	1	0	2	2	1	1	1	1	0	0	0	0	0	0	1
364	24.3418	1	1	96	0	2	0	1	1	2	3	1	1	0	0	0	0	0	1	2	0	2	2	1	1	1	1	0	0	0	3	1	1	1
365	25.3444	2	1	68	0	1	0	1	1	2	1	1	2	0	1	0	1	0	1	1	1	1	2	1	0	1	0	0	0	0	2	0	1	0
366	21.0077	1	1	65	0	5	0	1	1	3	2	2	2	0	0	0	1	2	1	1	1	4	4	1	0	1	1	1	1	7	9	0	1	1
367	18.4911	1	1	63	0	4	0	1	0	4	4	2	2	0	1	1	1	4	1	1	1	4	1	1	0	0	1	0	0	0	0	1	0	0
368	24.7325	2	1	63	0	3	0	1	1	4	2	2	2	0	0	0	0	0	1	1	1	4	4	1	1	0	0	1	0	6	0	0	1	0
369	18.4911	1	1	71	0	3	0	1	0	4	4	2	3	0	1	1	1	2	1	1	1	4	3	1	1	0	0	0	0	2	2	1	1	1
370	19.052	2	1	68	0	1	0	1	0	4	4	2	2	0	1	1	1	4	1	1	1	1	1	1	0	0	0	0	0	0	1	0	0	1
371	23.939	1	1	65	0	4	0	1	1	2	1	2	1	0	0	1	1	0	1	3	0	4	1	1	0	0	0	0	0	2	0	0	1	0
372	22.6409	1	1	64	0	2	0	1	0	2	3	1	3	1	0	0	1	3	3	2	0	1	1	0	0	0	0	0	0	0	0	0	0	0
373	24.974	1	1	72	0	5	0	1	1	4	3	2	2	1	1	1	1	4	1	1	0	1	1	0	0	1	0	1	2	7	13	0	1	1
374	21.2585	1	1	76	0	5	0	1	0	4	3	2	2	0	0	0	0	0	1	1	1	4	2	0	0	0	1	0	0	0	0	0	0	0
375	26.093	1	1	76	0	4	0	1	0	2	3	2	2	1	1	1	1	4	1	2	0	1	1	0	0	1	1	0	1	2	9	0	1	1
376	20.8889	2	1	70	0	4	0	1	0	4	3	2	2	0	1	0	1	2	1	1	1	1	1	0	0	1	1	0	0	0	0	0	0	0
377	21.2279	1	1	73	0	2	0	1	1	3	3	2	1	1	1	1	1	4	2	2	1	1	2	1	1	1	1	1	1	7	5	1	1	1
378	22.5069	2	1	73	0	4	0	1	0	2	3	2	2	0	0	0	0	0	1	1	0	2	2	1	0	1	1	0	0	4	2	0	0	0
379	20.9573	2	1	72	0	4	0	1	0	3	3	2	2	1	0	0	1	2	1	1	0	1	1	1	0	1	1	0	0	1	4	0	0	0
380	24.8016	1	1	63	0	2	0	1	1	2	1	1	1	0	1	0	1	0	2	2	0	4	1	1	0	0	0	0	0	1	0	0	1	0
381	26.5625	1	1	61	0	5	0	1	1	4	3	2	2	1	0	0	1	1	3	3	1	2	1	1	0	0	1	0	0	0	2	0	0	0
382	21.2585	2	1	66	0	3	0	1	1	3	3	2	1	0	1	0	1	0	1	1	0	4	1	1	0	0	1	0	0	0	0	0	0	0
383	24.2382	2	1	76	0	5	0	1	0	2	3	2	2	1	1	0	1	2	1	1	1	1	1	0	0	1	1	0	0	0	2	1	0	1
384	21.9713	2	1	66	0	4	0	1	0	2	3	2	2	0	0	0	0	0	1	1	1	4	1	0	0	0	1	0	0	0	0	0	0	0
385	23.6614	1	1	66	0	5	0	1	0	2	3	2	2	0	0	0	0	0	1	1	0	4	1	0	0	0	1	0	0	0	0	0	0	0
386	24.0346	2	1	67	0	5	0	1	0	2	3	2	2	1	0	1	1	1	1	1	1	1	1	0	0	1	0	0	0	0	1	0	0	0
387	21.6016	2	1	74	0	5	0	1	0	2	3	2	2	1	1	1	1	4	1	1	0	1	1	0	0	1	1	0	0	1	1	0	1	1
388	25.3906	1	1	76	0	2	0	1	0	2	3	2	2	0	0	0	0	1	2	2	0	1	1	0	0	0	0	0	0	0	0	0	1	0
389	17.3333	2	1	63	0	4	0	1	1	2	3	2	1	0	0	0	0	0	1	1	0	4	4	1	0	0	1	0	0	0	0	0	0	0
390	18.5185	2	1	70	0	5	0	1	0	2	3	2	2	1	0	0	1	3	1	1	0	1	1	0	0	1	1	0	0	0	3	0	0	0
391	22.0386	1	1	63	0	4	0	1	0	2	3	2	1	1	0	0	1	1	1	1	1	4	2	1	0	0	1	0	0	0	0	0	0	0
392	27.2173	1	1	74	0	2	0	1	1	4	3	2	2	1	1	1	1	4	2	1	1	1	1	1	0	1	1	0	1	2	6	1	1	1
393	23.4375	1	1	77	0	4	0	1	1	3	2	2	1	1	1	0	1	4	2	2	1	4	1	1	0	1	1	0	0	0	1	1	0	0
394	18.902	2	1	69	0	2	0	1	1	2	3	2	2	0	1	1	1	2	3	1	0	2	2	1	1	1	1	3	3	14	17	0	1	1
395	24.0346	2	1	65	0	5	0	1	1	2	3	2	1	0	1	0	1	4	1	1	1	4	4	1	1	1	1	0	0	0	0	0	1	1
396	21.2306	1	1	76	0	1	0	1	1	1	1	1	1	1	1	1	1	4	3	1	0	1	1	0	0	1	0	0	0	1	4	1	1	0
397	18.6667	2	1	60	0	1	0	1	1	1	3	3	1	1	0	0	1	1	1	1	0	1	1	0	0	0	0	0	0	0	0	0	0	0
398	17.3333	1	1	67	0	4	0	1	0	3	3	2	2	1	1	0	1	2	2	2	1	3	1	1	1	1	1	1	0	5	0	0	0	1
399	26.1224	1	1	65	0	4	0	1	0	1	3	2	2	1	0	0	1	4	1	1	0	1	1	0	0	0	1	0	0	3	4	0	0	0
400	20.898	1	1	62	0	3	0	1	0	1	3	2	1	1	0	0	1	4	1	1	0	1	1	0	0	1	1	0	0	3	4	0	0	0
401	22.8928	1	1	67	0	4	0	1	0	2	3	2	2	1	1	0	1	4	1	1	1	2	1	0	0	0	1	0	0	2	4	0	0	0
402	19.487	2	1	70	0	4	0	1	0	2	3	2	2	1	1	1	1	4	1	1	1	1	1	0	0	1	1	0	0	2	4	0	0	1
403	20.8117	1	1	63	0	4	0	1	1	2	3	2	2	1	1	1	1	4	1	1	0	1	1	0	0	0	1	0	0	0	0	0	0	0
404	24.2188	1	1	78	0	1	0	1	1	1	1	1	1	1	1	1	1	4	1	2	0	1	1	0	0	1	0	0	0	1	4	1	1	1
405	20.8611	1	1	71	0	5	0	1	1	2	3	2	2	1	1	1	1	4	1	1	1	3	2	1	1	1	1	1	1	7	6	0	0	1
406	23.634	1	2	65	0	3	0	1	0	2	4	3	2	1	1	1	1	3	2	2	0	1	1	0	0	1	0	0	0	1	1	0	0	0
407	22.6474	1	2	64	1	3	0	1	1	3	4	2	3	0	0	0	0	0	1	2	1	4	4	1	1	1	1	0	0	0	0	0	0	1
408	22.151	1	2	70	0	5	0	1	0	3	4	2	2	0	1	1	1	2	1	1	1	4	4	1	1	0	0	0	0	1	0	0	0	0
409	17.0392	2	2	75	0	3	0	1	0	2	4	2	2	0	1	1	1	2	1	1	0	3	2	1	1	1	0	0	0	3	1	0	0	1
410	16.8242	2	2	71	0	3	0	1	0	2	1	1	1	0	1	0	1	1	1	1	1	2	3	0	0	1	0	0	0	1	0	0	0	1
411	23.4236	2	2	60	0	5	0	1	1	4	4	2	2	0	0	0	0	0	3	1	0	3	3	1	1	0	0	0	0	0	0	0	0	0
412	15.3894	2	2	67	0	3	0	1	1	2	4	1	1	0	1	0	1	0	1	1	1	3	3	1	1	0	1	1	0	8	2	0	0	1
413	18.4911	1	2	65	1	5	0	1	1	3	4	2	2	0	0	0	0	4	2	1	1	4	2	1	0	0	0	0	0	0	0	0	0	0
414	19.9792	2	2	72	0	3	1	1	1	3	1	1	1	0	1	0	1	1	1	1	0	2	4	1	1	1	1	0	0	3	0	0	0	1
415	20.9573	1	2	72	0	3	0	1	1	2	4	2	2	0	1	1	1	4	1	1	0	1	1	1	0	0	1	0	0	0	0	1	0	0
416	18.4672	2	2	66	0	3	0	1	1	3	4	2	1	0	0	0	0	1	3	1	0	4	4	1	1	0	1	1	0	7	1	0	1	0
417	23.9257	1	2	71	0	3	0	1	0	4	4	2	3	0	1	0	1	4	1	1	0	4	4	1	1	0	1	0	0	0	0	0	0	0
418	24.0346	1	2	62	0	3	0	1	0	2	2	3	3	0	1	1	1	3	1	1	0	4	4	1	1	1	1	0	0	0	0	0	1	1
419	27.5482	2	2	65	0	4	0	1	0	4	4	2	3	0	0	0	0	0	1	1	1	2	1	1	0	1	1	4	4	21	27	0	1	0
420	18.902	2	2	62	0	4	0	1	1	3	4	2	3	0	1	0	1	3	1	1	1	2	2	1	1	0	1	0	0	0	0	0	0	1
421	15.9439	2	2	68	0	5	0	1	0	4	4	2	1	0	1	0	1	2	1	1	1	4	4	1	0	0	0	0	0	0	0	0	0	0
422	18.9292	1	2	60	0	3	0	1	1	3	4	1	1	0	0	1	1	1	1	2	0	2	2	1	1	0	1	0	0	0	2	0	0	1
423	21.6441	1	2	64	0	3	0	1	1	3	4	2	1	0	0	0	0	0	3	3	0	4	4	1	1	0	0	0	0	0	0	0	0	0
424	23.4952	2	2	67	1	2	1	1	1	3	4	2	2	1	1	1	1	4	1	1	1	2	4	1	1	0	0	0	0	0	0	0	0	0
425	24.8016	1	2	65	0	3	0	1	1	3	4	2	2	0	1	1	1	2	3	3	1	1	4	1	0	1	0	0	0	0	1	0	0	0
426	20.0474	2	2	73	0	2	0	1	1	3	4	2	2	0	1	0	1	4	1	1	1	1	1	1	1	1	0	0	0	0	3	0	1	1
427	22.0386	2	2	66	0	1	0	1	1	4	4	3	1	0	0	0	0	0	1	1	1	4	4	1	0	0	0	0	0	2	1	0	0	0
428	21.0077	2	2	92	0	1	1	1	1	2	4	3	3	0	0	0	0	0	1	1	1	1	1	1	1	1	1	0	2	4	14	0	0	1
429	28.0404	1	2	63	0	4	0	1	1	4	4	2	2	0	1	0	1	2	1	1	1	4	2	1	1	0	1	0	0	1	1	0	0	0
430	24.6548	2	2	67	0	4	0	1	1	3	4	2	1	0	0	0	0	0	1	1	1	4	4	1	1	0	0	0	0	0	0	0	0	0
431	32.0513	1	2	62	0	3	0	1	1	4	4	2	2	0	1	0	1	3	1	3	1	4	4	1	1	0	1	0	0	0	1	0	1	0
432	23.4375	1	2	67	0	3	0	1	1	4	4	1	2	0	0	0	0	0	1	1	1	4	4	1	1	0	1	0	0	0	0	0	1	0
433	24.5578	2	2	66	0	2	0	1	1	4	4	2	2	0	0	0	0	0	1	1	1	4	4	1	1	0	0	0	0	2	1	1	1	0
434	21.7181	2	2	66	0	2	0	1	1	2	4	1	2	0	0	0	0	0	1	1	1	2	2	1	0	0	0	0	0	0	0	0	0	0
435	26.8352	2	2	67	0	3	0	1	1	3	4	2	1	0	0	0	0	0	3	1	1	4	2	1	0	1	1	0	0	2	2	0	0	0
436	19.1953	2	2	93	0	2	1	1	0	1	4	3	1	0	0	0	0	2	1	1	0	1	1	0	1	1	0	0	0	1	2	1	1	1
437	20	2	2	69	0	3	0	1	1	4	4	3	2	0	1	0	1	0	1	1	1	2	1	0	0	0	0	0	0	0	2	0	0	0
438	22.0386	1	2	69	0	3	0	1	1	4	4	3	2	0	0	0	0	0	3	3	1	1	1	0	0	0	0	0	0	0	0	0	0	0
439	22.4913	2	2	69	0	4	0	1	0	4	4	2	2	0	0	0	0	0	1	1	1	4	4	1	1	0	1	0	0	0	1	0	0	0
440	23.1385	1	2	66	0	4	0	1	1	4	4	2	2	1	0	0	1	2	3	1	1	4	3	1	0	0	0	0	0	2	2	0	0	0
441	22.3863	2	2	64	0	4	0	1	1	4	4	2	2	0	0	0	0	1	1	1	1	2	2	1	0	0	0	0	0	4	2	0	0	0
442	23.5117	2	2	67	0	2	0	1	1	2	4	2	3	0	1	0	1	3	1	1	1	2	1	0	0	1	0	1	1	7	9	1	1	1
443	28.125	2	2	61	0	4	0	1	0	3	4	2	2	0	1	0	1	1	1	1	0	4	1	1	0	0	0	0	0	0	0	0	1	0
444	19.0311	2	2	76	0	2	0	1	1	4	4	2	1	0	1	0	1	1	1	1	0	2	2	1	1	0	0	0	1	3	6	0	0	1
445	26.6667	2	2	68	0	5	0	1	1	4	2	2	2	0	1	0	1	1	1	1	1	4	4	1	1	0	0	0	0	0	0	0	0	0
446	24.0346	2	2	69	0	3	0	1	1	2	4	3	1	0	1	0	1	1	1	1	1	4	2	1	1	0	1	0	0	0	0	0	0	0
447	24.7676	1	2	63	0	5	0	1	0	4	3	2	2	0	0	0	0	0	2	2	1	1	2	1	0	0	0	0	0	0	0	0	0	0
448	22.6003	1	2	73	0	3	0	1	1	2	3	2	2	1	1	0	1	4	1	1	1	2	1	1	0	1	1	0	0	1	0	1	1	1
449	27.5556	2	2	67	0	3	0	1	1	3	3	2	1	0	0	0	0	0	1	1	1	4	1	0	0	1	1	1	1	7	7	0	1	0
450	22.4913	2	2	63	0	3	1	1	1	2	4	2	2	0	0	0	0	0	1	1	1	4	2	1	1	0	0	0	0	0	0	0	0	0
451	25.5937	1	2	69	0	1	0	1	1	2	4	1	1	0	1	0	1	4	2	2	1	4	2	1	1	0	0	0	0	0	0	0	1	0
452	22.4913	1	2	93	0	2	1	1	1	2	4	1	1	0	1	0	1	2	1	1	0	1	1	0	0	1	1	1	1	9	9	1	1	1
453	23.4375	2	2	75	0	4	0	1	1	3	4	2	1	0	0	0	1	1	1	1	1	4	4	1	1	0	1	0	0	1	0	0	0	0
454	19.5312	2	2	68	0	3	0	1	1	3	4	2	1	0	1	0	1	0	1	1	1	2	2	1	1	0	1	1	0	6	3	0	1	0
455	22.0932	2	2	65	0	3	1	1	1	2	4	2	2	0	1	1	1	2	1	1	1	4	4	1	0	0	1	0	0	0	3	0	1	0
456	25.6312	1	2	64	0	5	0	1	1	2	1	2	2	0	1	1	1	2	2	1	0	4	1	1	0	0	0	0	0	0	0	0	0	0
457	21.9671	2	2	88	0	1	1	1	1	2	3	2	1	1	1	1	1	4	1	1	0	1	1	0	1	1	1	0	0	0	0	1	1	1
458	21.2306	1	2	64	0	5	0	1	1	3	4	3	1	0	1	1	1	2	3	1	0	4	4	1	1	0	0	0	0	0	0	0	0	0
459	31.2175	2	2	62	0	4	0	1	0	2	4	2	2	0	0	0	0	0	1	1	1	4	4	1	1	0	0	0	0	0	0	0	1	0
460	20.5688	2	2	65	0	3	0	1	1	4	4	1	1	0	0	0	0	0	1	1	0	4	4	1	1	0	1	0	0	0	0	0	0	0
461	21.7778	2	2	82	0	3	1	1	1	4	4	2	2	0	1	0	1	4	1	1	1	1	1	1	1	1	1	2	2	10	10	0	0	1
462	24.3865	1	2	65	0	5	0	1	0	2	1	1	1	0	0	1	1	1	1	1	0	4	2	0	1	0	0	0	0	1	3	0	0	1
463	29.3878	2	2	62	0	5	0	1	1	4	4	2	1	0	1	1	1	2	1	1	0	2	2	1	0	0	1	3	3	14	18	0	1	0
464	16.5289	1	2	103	0	2	0	1	1	1	1	1	1	0	0	0	0	0	1	1	0	1	1	1	0	1	0	0	0	0	0	1	1	1
465	23.8751	1	2	65	0	2	0	1	1	3	2	2	2	1	1	0	1	4	3	1	0	4	2	1	0	0	0	0	0	1	2	0	0	0
466	26.2976	1	2	66	0	2	0	1	1	4	4	1	2	0	0	0	0	1	2	3	1	2	1	1	1	0	0	0	0	0	0	1	0	0
467	24.4444	1	2	70	0	4	0	1	1	4	4	1	1	0	0	0	0	0	1	1	1	4	4	1	1	0	0	0	0	0	0	0	0	0
468	22.6562	2	2	67	0	3	0	1	1	4	4	3	1	0	1	0	1	2	1	1	1	4	4	1	1	0	0	0	0	0	0	0	0	0
469	22.6003	1	2	67	0	2	0	1	1	4	4	1	1	0	1	0	1	1	3	3	1	4	4	1	1	0	0	0	0	0	0	0	0	0
470	17.7154	2	2	72	0	4	0	1	1	2	4	2	1	0	0	0	0	0	1	1	1	2	2	1	1	0	0	0	0	0	0	0	0	0
471	28.764	2	2	80	0	2	0	1	1	4	4	2	1	0	1	0	1	1	1	1	1	4	4	1	1	0	0	0	0	0	0	0	0	0
472	17.3604	2	2	70	0	3	1	1	1	2	4	2	1	0	1	1	1	2	1	1	0	4	4	1	1	0	0	0	0	0	0	1	1	1
473	25.2994	1	2	63	0	4	0	1	1	3	4	2	1	0	1	1	1	4	3	1	1	4	2	1	1	0	0	0	0	0	0	0	1	0
474	23.6614	1	2	70	0	1	1	1	0	2	1	1	1	0	0	0	0	0	1	3	1	4	4	1	0	0	0	0	0	0	0	0	0	0
475	29.2969	2	2	66	1	4	1	1	1	3	4	2	2	1	0	0	1	0	1	1	1	4	1	1	0	0	0	0	0	0	0	0	0	0
476	24.974	2	2	67	0	3	0	1	1	1	4	1	1	0	0	0	0	1	1	1	1	4	3	1	1	1	0	0	0	0	2	0	1	0
477	27.7778	1	2	71	0	3	0	1	0	1	4	3	2	0	0	0	0	0	1	1	1	4	1	1	0	0	1	0	0	0	4	0	0	0
478	24.4646	1	2	65	0	4	0	1	0	3	4	2	1	0	1	0	1	4	2	2	1	4	4	1	0	1	0	0	0	0	1	0	0	1
479	20	2	2	70	0	3	0	1	1	2	4	2	1	0	0	0	0	0	1	1	1	2	2	1	1	0	1	0	0	0	2	1	0	0
480	22.8571	1	2	64	0	2	0	1	1	3	4	2	3	0	0	1	1	1	3	1	1	4	4	1	0	0	1	1	1	7	9	0	0	0
481	21.2245	2	2	61	0	5	0	1	1	3	4	1	2	0	1	0	1	1	1	1	1	4	4	1	1	0	0	0	0	0	0	0	0	0
482	27.9421	1	2	76	0	2	0	1	1	3	4	1	1	0	0	0	0	0	1	1	1	2	2	1	1	0	0	0	0	0	1	0	0	0
483	22.8624	2	2	70	0	2	0	1	1	3	4	1	1	0	0	0	0	0	1	1	1	4	4	1	1	1	1	0	0	0	0	1	1	0
484	27.4077	2	2	65	0	3	0	1	1	4	4	2	1	0	0	1	1	3	1	1	1	2	3	1	1	0	1	0	0	0	0	0	1	0
485	20.3125	2	2	66	0	3	0	1	1	2	3	2	1	0	0	1	1	4	1	1	1	4	1	1	1	1	1	0	0	0	0	1	1	1
486	21.0962	1	2	74	0	3	0	1	1	1	2	2	3	0	0	0	1	2	1	3	0	4	2	1	0	0	0	0	0	0	0	1	0	0
487	21.3593	2	2	73	0	2	0	1	1	1	2	1	1	1	0	0	1	1	1	1	0	2	2	1	1	0	0	0	0	0	0	0	0	0
488	25.6055	2	2	61	0	4	0	1	0	4	4	2	2	0	1	0	1	1	1	1	1	4	2	1	1	0	0	0	0	0	0	0	0	0
489	21.5139	1	2	63	0	4	0	1	0	4	4	2	2	0	0	0	0	0	1	1	1	4	3	1	1	0	0	0	0	0	0	0	0	0
490	20.0777	2	2	65	0	2	1	1	1	2	4	1	1	0	1	1	1	3	1	1	0	4	4	1	0	0	1	0	0	0	0	1	1	0
491	19.9219	2	1	64	0	4	1	1	1	4	4	1	1	0	0	0	1	4	1	1	0	2	2	1	1	0	0	0	0	0	0	0	0	0
492	20.6193	2	2	63	0	1	0	1	1	3	2	1	2	0	0	0	0	3	1	1	0	1	1	1	0	0	0	1	1	6	6	0	0	1
493	22.1003	2	2	65	0	1	0	1	1	3	4	1	1	1	1	0	1	4	1	3	0	2	1	1	1	1	0	0	0	1	1	1	0	0
494	19.0039	1	2	63	0	1	0	1	1	2	3	1	1	0	0	0	0	0	1	1	0	1	1	0	0	1	0	1	1	7	9	0	0	0
495	21.83	1	2	65	0	1	0	1	1	2	3	1	1	0	0	0	0	0	1	1	0	1	1	0	0	0	0	1	1	7	9	0	0	0
496	25.8065	2	2	68	1	3	0	1	1	4	4	1	1	0	1	0	1	2	1	1	1	2	4	1	1	0	0	0	0	0	0	0	0	0
497	23.4375	1	2	63	0	3	0	1	1	3	4	2	1	0	0	0	0	0	1	3	0	3	3	1	0	0	1	0	0	3	0	1	0	0
498	27.6817	1	2	65	0	4	0	1	0	2	4	2	2	0	0	0	0	0	3	1	1	2	2	1	1	0	0	1	0	7	4	0	0	0
499	24.4352	1	2	69	0	4	0	1	1	4	4	1	1	0	0	1	1	3	1	3	1	2	4	1	1	0	0	0	0	1	0	0	1	0
500	23.0112	1	2	65	0	5	0	1	1	2	4	2	2	0	0	0	0	0	1	1	1	4	4	1	1	0	0	0	0	1	1	0	0	0
501	23.0469	1	2	72	0	2	0	1	1	1	4	1	1	1	0	0	1	0	1	1	1	2	2	1	1	0	1	0	0	0	0	0	0	0
502	18.2615	1	2	67	0	4	0	1	0	2	4	2	2	0	0	1	1	3	1	3	1	4	4	1	1	0	0	0	0	0	0	0	0	0
503	20.3954	2	2	69	0	1	1	1	1	2	4	1	1	0	0	0	0	0	1	1	0	1	1	1	1	0	0	0	0	0	0	0	1	1
504	24.2215	2	2	72	1	2	0	1	1	2	4	1	1	0	1	1	1	1	1	1	1	4	4	1	1	0	0	0	0	0	0	0	0	0
505	25.4028	1	2	70	0	2	0	1	1	2	4	3	1	0	1	0	1	2	1	3	1	2	1	1	0	0	0	0	0	0	0	0	0	0
506	24.3824	1	2	63	0	4	0	1	1	3	4	2	2	0	0	1	1	3	1	1	1	4	2	1	1	0	1	1	1	6	6	1	1	1
507	21.875	2	2	61	0	2	0	1	1	3	4	2	3	0	0	0	0	4	3	1	1	4	1	1	0	0	0	1	1	7	7	0	1	0
508	20.7612	2	2	69	0	3	0	1	0	4	4	1	1	0	0	0	0	0	1	1	1	4	2	1	0	0	1	0	0	0	1	0	0	0
509	27.9421	2	2	71	0	3	0	1	1	3	4	2	2	0	0	0	0	0	1	1	1	4	1	1	1	0	1	0	0	0	3	0	1	0
510	22.9931	2	2	68	0	3	0	1	1	3	4	2	2	0	1	1	1	2	1	1	1	4	2	1	1	0	1	1	1	7	5	0	0	0
511	16.4366	2	2	66	0	4	0	1	1	4	4	3	1	0	0	0	1	0	1	1	0	4	4	1	1	1	1	0	0	0	0	0	0	0
512	25.4767	2	2	69	0	4	0	1	1	4	4	3	1	0	0	0	0	0	1	1	1	4	2	1	0	1	0	0	0	0	0	0	0	0
513	24.0346	2	2	67	0	2	0	1	1	3	4	2	1	0	0	0	0	0	1	1	0	4	3	1	0	1	0	0	0	0	0	0	1	0
514	25.9516	1	2	60	0	3	0	1	0	3	2	3	1	0	0	0	0	0	3	3	0	2	2	1	0	0	0	0	0	0	0	0	1	0
515	16.2982	2	2	61	0	4	0	1	1	3	4	3	1	0	0	0	0	1	1	1	0	1	1	1	1	0	0	0	0	0	0	0	0	0
516	19.2277	2	2	86	0	2	0	1	1	2	4	2	1	0	1	0	1	1	1	1	1	4	4	1	0	0	1	0	0	0	0	0	0	0
517	24.1415	1	2	73	0	2	0	1	1	3	4	3	1	0	0	0	0	0	2	2	1	2	1	1	1	0	0	0	0	0	0	0	1	0
518	29.4321	1	2	69	0	2	0	1	1	2	4	3	1	0	0	0	0	0	1	3	1	4	4	1	0	0	0	0	0	1	0	0	0	0
519	18.9745	1	2	66	0	2	0	1	0	2	4	3	1	0	0	0	0	0	1	3	1	4	4	1	0	0	0	0	0	1	0	0	0	0
520	18.6667	2	2	67	0	2	0	1	1	3	4	3	1	0	0	0	0	0	1	1	1	2	2	1	1	0	0	0	0	0	0	0	1	0
521	21.9723	2	2	66	0	2	0	1	1	4	4	2	3	0	1	0	1	1	1	1	1	4	4	1	0	0	0	0	0	0	0	0	0	0
522	19.2277	1	2	66	0	4	0	1	1	4	4	1	1	0	1	0	1	1	1	2	1	2	2	1	0	0	0	0	0	2	1	0	0	0
523	23.6244	2	2	67	0	2	0	1	1	3	4	3	1	0	0	0	1	0	1	1	1	1	1	1	1	0	0	0	0	1	0	0	0	0
524	27.0552	1	2	70	0	3	0	1	1	4	4	2	3	1	0	1	1	0	3	3	1	4	4	1	0	0	0	0	0	0	0	0	0	0
525	20.5191	1	2	68	0	2	0	1	1	2	4	1	1	0	1	0	1	2	1	3	1	4	4	1	0	0	0	0	0	0	0	0	0	0
526	20.7612	1	2	73	0	4	0	1	1	4	4	2	1	0	0	0	0	0	1	1	1	4	1	1	1	0	0	0	0	0	0	0	0	0
527	27.4762	1	2	70	0	1	0	1	0	1	4	1	1	0	0	0	0	0	1	3	1	4	4	1	1	0	0	0	0	0	0	0	0	0
528	31.2175	2	2	70	0	3	0	1	1	4	4	2	1	0	0	0	0	0	1	1	1	4	1	1	1	0	0	0	0	0	0	0	0	0
529	20.1746	1	2	67	0	4	0	1	1	3	4	1	1	0	1	1	1	3	1	1	1	4	4	1	0	0	0	0	0	0	0	0	1	0
530	27.0552	1	2	69	0	5	0	1	1	3	4	1	1	0	0	0	0	0	1	1	1	4	4	1	1	0	1	0	0	0	1	0	0	0
531	24.0346	1	2	67	0	1	0	1	0	2	4	1	1	0	0	0	0	0	1	1	1	4	4	1	1	0	0	0	0	0	0	1	0	0
532	21.3039	1	2	65	0	5	0	1	1	4	4	2	2	0	0	0	1	1	1	1	0	4	4	1	0	0	0	0	0	1	0	0	0	0
533	25.9516	1	2	67	0	5	1	1	0	2	4	2	2	0	0	0	1	0	1	1	1	2	1	0	0	0	0	0	0	2	1	0	0	0
534	19.487	1	2	65	0	4	0	1	1	3	4	1	1	0	0	0	0	0	1	1	1	2	2	1	1	0	1	0	0	0	0	0	0	0
535	22.7732	1	2	65	0	2	0	1	1	3	4	2	1	1	1	1	1	4	1	3	0	1	1	1	1	0	1	3	3	16	15	0	0	1
536	20.9572	2	2	66	0	4	0	1	0	2	4	2	2	0	0	0	1	1	1	1	1	4	4	1	1	0	1	1	0	6	0	0	1	0
537	27.3438	1	2	62	0	4	0	1	1	2	4	2	2	0	0	0	0	1	1	1	0	4	1	1	1	1	0	0	0	0	3	0	0	0
538	22.1003	2	2	60	0	3	1	1	0	2	4	2	2	0	1	0	1	4	1	1	1	4	4	1	0	1	1	2	3	10	17	1	0	0
539	26.3656	2	2	65	0	2	0	1	0	1	4	1	1	0	1	0	1	2	1	1	0	2	4	1	1	0	0	0	0	0	2	0	1	0
540	20.4294	2	2	63	0	2	0	1	1	2	4	1	1	0	0	0	0	4	1	1	0	2	2	1	1	1	0	1	0	7	1	1	1	0
541	21.0938	1	2	64	0	4	0	1	1	4	4	2	1	0	0	0	0	1	1	1	1	1	1	0	0	1	0	1	3	7	15	0	0	1
542	21.3333	1	2	73	0	2	0	1	1	2	4	2	1	0	1	0	1	3	1	3	0	1	1	0	0	1	1	1	1	7	6	1	1	1
543	22.1297	2	2	71	0	2	0	1	1	2	4	2	1	1	0	0	1	4	1	1	0	2	2	1	1	0	0	0	0	2	1	0	0	0
544	22.231	2	2	70	0	2	0	1	1	4	4	1	1	0	1	0	1	2	1	1	1	1	4	1	1	0	0	0	0	0	2	0	0	0
545	21.7993	2	2	66	0	4	0	1	1	2	4	2	1	0	0	0	0	0	1	1	1	4	1	1	1	0	1	0	0	0	0	0	1	0
546	25.3906	2	2	74	0	5	0	1	0	2	4	2	1	0	0	0	0	0	1	1	0	4	4	1	1	0	1	0	1	4	6	0	1	0
547	24.1327	2	2	68	0	3	0	1	1	3	4	2	1	0	1	0	1	3	1	1	1	4	3	1	1	0	0	1	1	6	9	0	0	0
548	23.03	1	2	65	0	5	0	1	0	4	4	2	2	0	1	0	1	1	1	1	1	4	4	1	1	0	0	0	0	0	0	0	0	0
549	20.5457	1	2	65	0	4	0	1	0	2	4	2	2	0	1	0	1	4	1	1	0	1	1	1	0	0	1	0	0	0	0	0	0	1
550	24.4898	1	2	66	0	5	0	1	1	3	4	2	2	0	1	0	1	1	1	1	0	4	4	1	1	0	0	0	0	0	0	0	0	0
551	26.7094	2	2	74	0	2	0	1	0	3	4	2	2	0	1	0	1	4	1	1	0	4	4	1	1	0	0	0	0	0	0	0	0	0
552	20.1172	2	2	62	0	4	0	1	1	2	4	2	2	0	0	0	0	0	1	1	1	2	4	1	1	0	0	0	0	1	1	0	1	0
553	24.4646	1	2	68	0	1	0	1	1	3	4	1	1	0	0	0	1	2	1	3	1	1	1	0	0	0	0	0	0	0	1	0	1	1
554	24.0346	1	2	69	0	4	0	1	0	4	4	2	2	0	0	0	0	0	3	3	1	2	1	1	1	0	0	0	0	0	0	0	0	0
555	22.1003	1	2	67	0	4	0	1	1	3	4	2	2	0	0	0	0	0	3	3	1	2	1	1	1	0	1	1	0	7	0	0	1	0
556	25.3906	1	2	70	0	4	0	1	1	4	4	2	2	0	1	1	1	4	1	3	1	1	2	1	1	0	1	0	0	0	0	1	1	0
557	30.7004	2	2	67	0	4	0	1	1	1	4	2	2	0	0	1	1	2	1	1	1	2	2	1	1	0	1	0	0	2	0	0	0	0
558	25.3906	1	2	61	0	2	0	1	0	1	1	1	1	0	0	0	0	2	1	2	0	1	1	0	0	0	1	1	1	7	9	0	0	0
559	24.974	2	2	60	0	4	0	1	1	4	4	1	2	0	1	0	1	2	2	1	1	4	2	1	1	0	1	0	0	0	0	0	0	0
560	32.4619	2	2	67	0	4	0	1	0	4	4	1	1	0	0	0	0	0	1	1	1	4	4	1	1	1	0	0	0	0	0	0	0	0
561	24.4898	2	2	67	0	2	0	1	1	3	4	3	1	0	0	0	0	1	1	1	0	2	2	1	1	0	0	0	0	0	1	0	1	0
562	22.3094	2	2	69	0	4	0	1	1	4	4	3	1	0	0	0	0	0	1	1	1	4	4	1	0	0	1	0	0	0	0	0	0	0
563	20.1726	2	1	64	0	2	0	1	1	2	1	1	1	0	1	0	1	3	1	1	1	2	2	1	0	0	0	1	2	6	10	0	0	0
564	24.1288	2	1	60	0	5	0	1	0	4	2	2	2	0	0	0	0	0	3	1	1	2	2	1	0	0	0	0	0	0	0	0	0	0
565	21.1263	2	1	65	1	4	0	1	1	4	4	2	1	0	1	0	1	3	1	1	1	4	4	1	1	1	0	0	0	0	3	1	0	1
566	20.0288	2	1	78	0	1	0	1	1	2	3	1	1	0	1	0	1	1	1	1	0	1	1	0	0	1	0	2	1	11	8	0	0	1
567	22.9398	1	1	75	1	3	0	1	1	1	2	1	3	0	0	0	0	2	1	2	1	1	4	0	0	1	0	2	3	10	16	0	0	1
568	19.487	1	2	78	0	4	0	1	0	4	4	2	1	0	0	0	0	0	2	2	1	4	4	1	1	0	0	0	0	0	0	0	0	0
569	19.0311	2	1	60	0	2	0	1	1	2	3	2	1	0	0	0	1	0	1	1	0	2	2	1	0	1	0	0	0	0	0	0	0	0
570	28.578	2	1	65	0	1	0	1	1	2	3	2	1	0	1	1	1	2	1	1	0	1	2	0	0	1	0	1	0	7	2	1	1	1
571	21.1203	2	1	63	0	3	0	1	0	2	4	2	2	0	0	0	0	0	1	1	1	2	2	1	0	0	1	0	0	0	0	0	0	0
572	21.1263	1	1	81	0	4	0	1	1	2	3	3	1	0	0	0	0	1	1	1	1	1	2	1	1	1	1	1	1	7	9	0	1	0
573	23.5294	2	1	78	0	2	1	1	0	2	3	2	2	1	1	0	1	4	1	1	0	1	1	0	0	0	0	1	0	6	4	0	0	1
574	22.9398	2	1	68	0	2	1	1	1	3	3	2	2	0	1	1	1	3	1	1	0	4	4	1	0	0	0	0	0	0	0	0	1	0
575	24.5089	2	1	70	0	1	0	1	1	2	3	1	1	0	1	0	1	2	1	1	0	1	1	1	0	1	1	1	1	7	8	1	1	1
576	19.6506	1	1	69	0	3	1	1	0	1	3	2	2	0	0	0	0	0	1	1	1	4	2	1	1	0	0	0	0	0	0	0	0	0
577	25.3515	2	1	60	1	2	0	1	1	2	3	2	2	0	0	0	0	1	3	1	0	1	1	1	0	0	0	0	0	0	2	1	0	1
578	17.9688	2	1	71	0	3	0	1	1	2	2	2	2	0	0	1	1	3	1	1	1	1	1	1	0	1	0	0	0	3	2	1	0	0
579	17.9688	2	1	70	0	2	0	1	1	2	3	1	1	0	0	0	0	2	1	1	0	1	1	1	1	0	0	0	0	2	2	0	1	0
580	21.875	2	2	70	0	4	0	1	1	3	2	2	3	0	1	0	1	2	1	1	1	4	4	1	0	0	0	0	0	4	2	0	1	0
581	24.1588	1	1	74	0	2	0	1	1	2	3	2	2	1	1	0	1	4	1	2	1	1	4	1	0	0	0	0	0	0	1	0	0	0
582	26.3465	1	1	65	0	3	0	1	1	2	2	1	2	0	1	0	1	1	1	1	0	1	4	1	1	0	1	1	1	7	9	0	0	0
583	21.3382	1	1	89	0	1	0	1	0	4	1	1	1	0	0	0	0	0	1	1	0	4	2	1	0	1	0	1	0	7	3	1	0	1
584	23.8751	2	1	63	1	2	0	1	0	3	2	2	2	0	1	0	1	3	1	1	0	4	3	1	0	0	0	0	0	0	0	0	0	0
585	22.8571	1	1	66	1	3	0	1	1	3	2	2	2	0	0	0	0	0	1	1	1	4	4	1	1	0	0	0	0	0	0	0	0	0
586	23.1084	2	1	60	0	3	0	1	1	4	2	2	2	0	0	0	0	1	1	1	0	1	1	1	0	0	1	0	0	0	0	0	0	0
587	25.4028	2	1	74	0	2	1	1	0	1	3	2	3	0	1	1	1	4	1	1	0	2	2	1	0	1	1	0	0	3	1	1	0	1
588	21.7181	1	1	61	0	3	0	1	0	3	3	2	2	0	0	0	0	0	1	3	1	2	4	1	0	0	0	0	0	0	0	0	0	0
589	26.8352	2	1	69	0	3	0	1	0	3	3	2	2	1	1	1	1	3	1	1	1	2	4	1	0	0	0	0	0	0	1	0	0	0
590	21.7993	2	1	67	0	3	0	1	0	1	2	2	2	0	0	0	0	0	1	1	1	1	4	1	1	0	0	0	0	0	1	1	0	0
591	21.8776	2	1	70	0	3	1	1	1	4	2	2	2	1	0	1	1	3	1	1	1	4	1	1	0	0	0	0	0	0	0	1	0	0
592	24.2215	2	1	71	0	2	0	1	1	2	3	2	2	0	0	0	0	0	1	1	0	1	4	1	0	0	0	0	0	0	0	0	0	0
593	23.3887	2	1	63	0	3	0	1	1	2	3	2	2	1	1	0	1	3	1	1	0	2	1	1	0	0	1	0	0	0	2	0	0	0
594	20.7612	1	1	69	0	3	0	1	0	2	1	2	1	0	1	0	1	2	1	3	1	2	2	1	1	0	0	0	0	0	0	0	0	0
595	19.9792	1	1	63	0	2	0	1	0	4	2	2	1	0	0	0	0	0	2	2	0	4	2	1	1	0	0	0	0	0	1	0	0	0
596	23.4375	2	1	67	0	3	0	1	0	4	3	2	1	0	0	0	0	0	1	1	1	4	2	1	0	0	1	0	0	0	0	1	0	0
597	18.5568	2	1	66	0	2	0	1	0	4	2	2	1	0	0	0	0	1	1	1	0	4	4	1	1	0	0	0	0	0	0	1	0	0
598	19.5312	2	1	70	0	4	0	1	1	3	2	2	2	0	1	0	1	4	1	1	1	2	2	1	0	1	0	1	0	6	2	0	0	0
599	27.5482	1	1	70	0	4	0	1	1	3	2	2	2	0	1	1	1	3	2	2	1	4	4	1	0	0	0	0	0	0	0	0	0	0
600	25.6821	1	1	68	0	5	0	2	0	3	2	3	2	0	0	1	1	2	2	2	1	2	1	1	1	1	0	1	1	7	9	1	1	1
601	24.4444	1	2	64	0	2	0	2	1	2	4	1	1	0	0	0	0	0	2	2	0	1	1	1	0	0	0	0	0	0	0	0	0	0
602	18.424	1	2	79	0	2	0	2	1	3	4	2	2	1	1	0	1	4	3	3	1	2	2	1	1	1	0	0	0	0	1	0	1	1
603	25.7117	2	2	60	0	3	0	2	1	4	1	1	1	0	0	1	1	3	1	1	0	2	1	1	1	0	0	0	0	0	0	0	0	0
604	26.0262	2	2	65	0	2	0	2	1	2	4	2	3	1	1	1	1	2	1	1	1	2	2	0	0	0	0	1	1	7	8	0	0	0
605	18.8189	2	2	60	0	1	0	2	1	2	4	1	1	0	0	0	0	0	1	1	0	1	1	1	0	1	0	0	0	0	4	0	1	0
606	27.2173	1	2	63	0	3	0	2	1	2	4	2	1	1	1	1	1	2	2	3	0	1	4	0	1	1	0	1	0	5	1	0	1	1
607	20.202	1	2	69	0	3	0	2	0	4	1	1	1	0	1	0	1	2	3	3	0	4	2	1	1	0	1	0	0	0	1	1	0	0
608	18.3655	2	2	67	0	2	0	2	0	4	1	1	1	1	1	0	1	2	1	1	1	4	4	1	1	0	0	0	0	0	0	0	0	0
609	22.46	1	2	64	0	2	0	2	1	3	1	1	1	0	0	1	1	3	1	3	1	2	2	1	0	0	0	0	0	2	1	1	0	0
610	20.7008	1	2	60	0	2	0	2	1	3	4	1	2	0	0	0	0	0	1	1	0	1	1	0	0	0	0	0	0	0	2	0	0	0
611	25.6055	1	2	65	0	2	0	2	0	1	3	1	1	1	1	1	1	3	3	3	0	1	2	0	0	1	0	1	1	7	9	1	1	1
612	24.1415	2	2	74	1	4	0	2	1	2	4	2	3	0	1	0	1	1	1	1	0	2	2	1	1	0	0	0	0	0	0	0	0	0
613	26.7755	1	2	86	0	2	0	2	0	4	4	3	2	0	1	0	1	3	3	2	1	1	1	1	0	0	0	0	0	0	0	1	0	1
614	23.8751	2	2	70	0	2	0	2	0	3	4	2	1	0	0	0	0	0	1	1	0	4	2	1	1	0	0	0	0	3	3	0	0	0
615	23.1206	1	1	74	0	4	0	2	1	2	2	2	2	0	1	0	1	1	1	1	1	1	4	1	0	0	0	1	0	7	4	0	1	0
616	23.1405	2	2	66	0	4	0	2	1	4	4	1	1	0	0	0	0	0	1	1	1	2	2	1	0	0	0	1	0	7	3	0	0	0
617	25.3515	1	2	80	0	2	0	2	1	4	4	2	2	1	1	0	1	4	1	1	1	1	1	1	1	1	1	1	2	7	12	0	1	1
618	24.2215	2	1	73	0	4	0	2	1	2	2	2	2	0	0	0	0	0	1	1	1	4	4	1	0	0	0	0	0	0	0	1	1	0
619	20.0692	2	2	69	0	2	0	2	1	1	3	1	2	0	0	1	1	2	1	3	0	1	1	1	1	0	0	0	0	4	4	0	1	0
620	27.4348	1	1	69	0	4	0	2	1	2	2	1	1	0	1	0	1	1	2	3	0	4	2	1	0	0	0	0	0	0	0	0	0	0
621	18.6667	2	2	67	0	1	0	2	1	3	4	2	1	0	1	0	1	3	1	1	1	4	4	1	1	0	0	0	0	4	2	0	0	0
622	20	2	1	65	0	3	0	2	1	2	2	1	1	0	0	1	1	2	1	1	0	2	1	1	0	1	0	0	0	0	0	0	1	0
623	20.0474	1	2	70	0	2	0	2	0	2	4	2	2	1	1	0	1	4	2	3	1	2	1	1	0	1	0	1	1	7	9	1	1	1
624	22.3081	1	2	78	0	2	0	2	1	3	4	2	1	0	0	0	0	0	2	2	1	2	2	1	1	0	0	1	0	6	4	1	1	0
625	16.8163	2	2	67	0	2	0	2	1	4	4	2	3	0	0	0	0	1	1	1	1	4	4	1	1	0	0	0	0	0	0	0	0	0
626	24.0055	1	2	66	0	2	0	2	1	4	4	2	1	0	1	0	1	3	3	3	0	1	1	1	0	1	0	1	0	7	4	1	0	0
627	28.959	1	2	63	0	4	0	2	1	4	4	1	1	0	0	0	0	0	1	2	1	1	1	1	1	0	0	0	0	0	0	0	1	0
628	24.3375	2	2	68	0	2	0	2	1	4	4	1	2	0	0	0	0	0	1	1	0	2	1	1	1	0	0	0	0	0	0	0	0	0
629	22.8624	1	2	70	0	2	1	2	1	2	1	2	1	0	1	0	1	1	1	1	1	4	1	0	0	0	0	0	0	0	0	1	1	0
630	25.3906	1	2	69	0	3	0	2	1	1	3	1	1	0	1	0	1	0	1	2	0	2	1	1	0	0	0	0	0	0	0	0	0	0
631	24.8358	1	2	69	0	3	0	2	1	2	4	2	2	0	1	0	1	1	1	2	1	4	1	1	0	0	0	0	0	0	0	0	1	0
632	24.8889	2	2	67	0	4	0	2	1	1	3	1	1	0	1	1	1	4	1	1	0	2	2	1	0	0	0	0	0	0	0	0	1	0
633	21.6413	2	1	71	0	3	0	2	1	3	3	1	1	0	1	1	1	2	1	1	0	4	2	1	1	0	0	1	0	7	0	0	0	0
634	23.939	1	2	62	0	4	0	2	1	3	4	1	1	1	0	0	1	1	1	2	1	4	1	1	0	0	0	0	0	0	0	0	0	0
635	25.9107	1	1	62	0	3	0	2	1	1	2	3	1	0	0	1	1	1	1	1	0	1	1	0	0	1	1	0	1	2	5	0	0	0
636	32.0461	2	2	70	1	2	1	2	1	3	1	1	1	0	0	0	0	0	1	1	0	2	4	1	1	0	0	0	0	4	0	0	0	0
637	18.7305	1	2	70	0	4	0	2	0	1	1	1	1	0	0	0	0	0	3	2	1	1	2	1	0	1	0	0	1	3	6	1	1	0
638	20.6193	2	2	65	1	3	1	2	1	3	4	1	2	0	0	0	0	0	3	1	0	1	1	0	0	0	0	0	0	3	4	0	1	0
639	21.5139	1	2	61	0	2	0	2	0	3	2	2	2	0	1	0	1	2	3	3	0	2	2	1	0	0	0	0	0	2	0	0	0	0
640	17.6309	1	2	63	0	2	0	2	0	3	2	2	2	0	0	0	1	1	3	3	0	2	2	1	0	0	0	0	0	3	0	0	0	0
641	20.7612	1	2	76	0	3	0	2	1	4	4	2	1	0	1	1	1	4	1	1	1	2	2	1	1	0	0	0	0	0	0	0	0	0
642	23.4375	2	1	60	0	2	0	2	1	1	4	1	1	0	1	1	1	4	1	1	0	2	2	0	1	0	0	1	0	7	3	0	0	0
643	22.6003	1	2	93	0	2	1	2	1	4	4	2	1	1	0	0	1	2	1	1	0	1	1	1	1	1	1	4	4	21	27	1	1	1
644	22.8928	2	1	72	0	4	0	2	1	3	2	2	2	0	1	0	1	2	1	1	1	1	1	1	1	0	0	1	0	5	3	0	0	1
645	21.3333	1	2	73	0	2	0	2	1	2	3	2	1	0	0	0	0	0	2	3	1	1	1	0	0	0	0	0	0	0	0	0	0	0
646	21.4692	1	1	73	0	2	1	2	1	3	2	2	2	0	1	1	1	4	3	3	0	1	1	1	0	0	0	0	0	0	3	1	0	0
647	19.2234	2	1	67	0	2	0	2	1	2	1	1	2	0	0	0	0	0	1	1	1	4	2	1	0	0	0	0	0	0	0	0	0	0
648	22.5827	1	2	65	0	1	0	2	1	2	2	1	1	0	0	0	0	2	2	3	0	2	4	1	0	0	0	0	1	0	5	0	1	0
649	24.1415	2	2	70	0	1	0	2	1	4	4	1	1	0	0	0	0	0	1	1	0	4	4	1	1	0	0	0	0	2	0	0	0	0
650	27.3438	2	1	79	0	5	1	2	1	3	3	2	3	0	0	0	1	2	1	1	1	2	2	1	1	0	1	0	0	0	0	1	0	0
651	24.7676	1	1	71	0	4	0	2	0	3	3	2	1	0	0	0	0	0	1	1	0	2	4	1	0	0	0	0	0	0	1	0	1	0
652	27.4348	2	2	67	0	3	0	2	0	2	4	1	1	0	1	0	1	2	1	1	1	4	2	1	1	1	0	0	0	0	0	0	1	1
653	20.0288	1	2	63	1	4	0	2	1	3	4	2	2	0	0	0	0	4	1	3	1	2	2	1	1	0	0	0	0	0	0	0	0	0
654	17.898	1	1	70	0	2	0	2	1	3	2	1	1	0	0	0	0	0	3	3	0	4	2	1	1	0	0	0	0	1	0	0	0	1
655	22.2222	2	2	64	0	3	0	2	1	2	4	2	2	0	0	0	0	0	1	1	0	4	4	1	1	0	0	0	0	0	0	0	0	0
656	20.2812	1	1	82	0	3	0	2	1	2	3	2	2	0	1	0	1	3	1	2	0	1	1	0	0	1	0	1	1	7	6	1	1	1
657	26.0375	1	2	65	0	2	0	2	1	2	4	1	1	0	0	1	1	1	1	3	1	4	4	1	0	0	0	0	0	0	0	0	0	0
658	26.6667	2	1	74	0	2	1	2	1	3	2	2	1	0	0	0	0	0	1	1	1	1	1	1	1	0	0	0	0	0	0	1	0	0
659	28.1969	2	2	62	0	1	0	2	1	2	4	1	1	0	0	0	1	0	3	1	0	4	4	1	1	0	0	0	0	0	0	0	0	0
660	24.4646	2	2	67	0	3	0	2	1	4	4	2	2	1	1	0	1	2	1	1	1	4	2	1	1	1	0	0	0	0	0	1	0	1
661	22.2222	1	1	70	0	2	0	2	1	4	2	2	1	0	0	0	1	2	1	2	1	1	1	1	1	0	0	0	0	1	2	1	1	1
662	31.1111	1	2	69	0	2	0	2	0	2	1	1	1	0	1	0	1	0	3	3	0	4	1	1	0	0	0	0	0	0	0	0	0	0
663	20.8117	1	1	69	0	4	0	2	1	1	1	1	1	0	0	0	0	3	1	2	0	1	1	1	0	0	0	1	3	7	19	0	0	0
664	25.7117	1	2	61	0	1	0	2	0	1	1	1	3	0	1	1	1	0	3	2	0	1	1	0	0	1	1	0	0	0	0	1	1	1
665	24.677	1	1	67	0	2	0	2	0	1	1	1	2	0	0	0	0	0	3	3	0	4	1	1	1	0	0	0	0	0	0	0	0	0
666	29.1363	2	2	70	0	2	0	2	1	3	4	2	2	0	1	0	1	1	1	1	1	2	2	1	0	0	0	0	0	0	0	0	0	0
667	18.7305	1	1	75	0	2	0	2	0	2	1	1	2	0	0	0	0	0	2	1	1	4	4	1	1	1	0	0	0	0	0	1	0	1
668	23.3887	1	2	70	0	2	0	2	1	3	4	2	2	0	1	0	1	1	3	3	1	2	2	1	0	0	0	0	0	0	0	0	0	0
669	23.8054	1	2	76	0	4	0	2	0	4	4	2	2	0	0	0	1	1	3	1	1	2	4	1	0	0	0	0	0	2	0	0	0	0
670	18.6667	2	2	76	0	3	0	2	0	4	4	3	2	0	1	0	1	3	1	1	1	1	1	0	0	1	0	1	0	6	4	1	0	1
671	23.03	1	2	77	0	4	0	2	0	4	4	3	2	0	0	0	1	3	1	1	1	1	2	0	0	1	1	1	1	9	9	1	1	1
672	18.3143	1	2	70	0	4	0	2	1	4	4	3	2	0	0	0	0	4	2	1	1	2	2	1	0	1	0	0	0	2	0	1	0	1
673	22.4913	2	1	70	0	1	0	2	1	1	3	1	1	0	1	1	1	4	1	1	0	4	2	0	0	0	0	1	0	6	0	0	0	0
674	20	2	2	70	0	2	0	2	1	4	4	3	1	0	1	1	1	4	1	1	1	1	1	1	0	1	0	0	0	2	4	0	1	1
675	24.4444	2	1	67	0	4	1	2	1	4	4	1	1	0	0	1	1	4	1	1	1	4	4	1	1	0	0	1	1	7	8	0	1	1
676	16.5147	1	1	67	0	4	0	2	1	4	2	2	2	0	1	0	1	1	1	2	1	4	1	1	0	0	0	1	0	5	1	0	0	0
677	20.2449	1	1	69	0	4	0	2	0	3	2	2	1	1	1	0	1	2	2	3	0	1	1	1	1	0	0	1	1	7	7	0	0	0
678	19.9481	2	2	62	0	2	0	2	1	3	4	1	1	0	0	0	0	0	1	1	0	2	1	1	1	0	0	0	0	1	2	0	0	0
679	21.4844	1	2	62	0	3	0	2	1	3	4	1	1	0	0	0	0	0	3	1	0	2	1	1	1	0	0	0	0	0	0	0	0	0
680	22.4913	1	2	65	0	2	0	2	1	2	4	1	3	0	0	0	0	0	1	3	1	1	1	0	0	0	0	0	0	0	0	0	0	0
681	24.974	1	2	61	0	5	0	2	1	4	4	2	2	0	0	0	1	2	3	2	1	4	2	1	1	0	0	0	0	1	0	1	0	0
682	19.5918	2	2	69	1	2	0	2	1	4	4	2	1	0	1	0	1	3	1	1	1	4	2	1	1	0	0	0	0	0	0	1	1	1
683	23.4952	1	2	70	0	4	0	2	1	3	3	1	2	0	0	0	0	0	1	3	0	1	1	1	0	0	0	0	0	0	0	1	0	0
684	19.6311	2	2	70	0	4	0	2	1	3	3	1	2	0	0	0	0	0	1	1	0	1	1	1	0	0	0	0	0	0	0	0	0	0
685	23.6713	2	1	98	0	1	1	2	1	3	1	1	1	0	0	0	1	4	1	1	0	1	1	1	1	1	0	3	4	18	20	1	1	1
686	26.0375	2	1	69	0	4	0	2	0	3	2	2	1	0	1	0	1	3	1	1	0	2	2	1	1	0	1	1	2	7	10	0	0	0
687	22.68	2	2	60	0	4	0	2	1	2	1	1	1	0	1	0	1	1	1	1	1	4	2	1	1	0	0	1	1	6	6	0	0	0
688	24.8016	1	2	67	0	4	0	2	1	4	4	1	1	0	1	0	1	2	3	3	0	1	4	1	1	0	0	0	0	0	0	0	0	0
689	17.7778	1	1	69	1	2	0	2	0	2	2	2	2	0	1	1	1	2	1	1	0	2	2	1	0	0	0	1	1	7	9	0	0	0
690	24.974	1	2	60	0	2	0	2	1	3	1	1	1	0	0	1	1	2	3	1	1	2	4	1	1	0	0	1	0	6	3	0	0	0
691	19.8413	2	2	72	0	3	0	2	1	3	4	2	1	0	1	0	1	3	1	1	1	4	3	1	0	1	0	2	3	11	18	0	0	1
692	21.7784	2	1	69	1	1	0	2	0	2	1	1	1	0	1	1	1	2	1	1	0	1	1	1	0	0	0	1	1	7	9	0	1	0
693	28.1337	2	2	70	1	2	0	2	0	1	1	1	1	0	0	0	0	4	1	1	0	4	1	1	0	1	0	3	3	14	18	0	0	1
694	21.0498	1	2	66	1	3	0	2	0	1	2	1	1	0	1	0	1	2	1	2	0	4	2	1	0	0	0	0	0	0	0	0	1	0
695	22.2137	1	2	66	0	4	0	2	0	2	1	1	2	0	1	1	1	1	1	3	1	2	4	1	0	0	0	0	0	0	1	0	0	0
696	25.3906	1	1	76	0	2	0	2	1	2	2	1	1	0	1	0	1	3	1	1	1	4	4	1	1	0	0	0	0	0	0	0	0	0
697	22.2222	2	1	70	1	1	0	2	1	2	1	1	1	0	1	0	1	1	2	1	0	2	4	0	0	0	0	0	0	0	0	0	0	0
698	21.2585	1	2	71	0	3	0	2	1	3	1	1	1	0	1	0	1	0	1	3	0	2	1	1	1	1	0	1	0	6	4	0	1	0
699	23.5556	2	1	67	0	2	0	2	1	4	1	1	1	0	0	0	0	0	1	1	0	4	2	0	0	0	0	0	0	0	0	1	0	0
700	21.2245	2	1	69	1	1	0	2	1	4	3	1	1	0	1	1	1	2	1	1	0	1	1	1	1	1	0	1	0	5	3	1	1	0
701	21.2245	2	1	65	0	2	0	2	1	3	1	1	1	0	0	0	0	0	1	3	0	1	2	1	1	0	0	0	0	2	1	0	0	0
702	21.3675	1	2	67	0	2	0	2	1	3	4	2	3	1	0	0	1	2	1	3	1	1	1	0	0	0	0	2	2	13	14	0	0	0
703	23.8751	2	2	65	0	2	0	2	1	2	4	1	3	0	1	0	1	1	1	1	1	1	1	0	0	0	0	0	0	0	0	0	0	0
704	19.3772	1	1	69	0	3	0	2	1	2	1	1	2	0	0	0	0	0	1	2	1	2	2	0	0	0	0	0	0	0	0	0	0	0
705	26.3702	1	1	67	0	3	0	2	1	4	3	2	1	0	0	0	0	0	3	3	0	1	4	0	0	0	0	0	0	0	0	0	0	0
706	23.03	2	1	67	0	4	0	2	1	2	1	2	2	0	0	1	1	1	1	1	1	4	4	0	0	0	0	0	0	0	0	0	0	0
707	30.0433	2	2	68	0	3	0	2	1	3	3	2	2	0	1	0	1	1	1	1	1	2	2	1	1	0	0	0	0	0	0	0	0	0
708	24.2215	2	2	73	0	2	1	2	1	4	1	1	1	0	0	0	0	0	1	1	0	4	4	1	1	0	0	0	0	0	0	0	0	0
709	27.0552	1	2	77	0	1	0	2	1	3	3	1	1	0	0	0	0	0	3	3	0	2	1	0	0	1	1	4	4	21	27	1	1	1
710	16.5289	2	1	75	0	2	1	2	1	4	3	2	1	1	0	0	1	2	1	1	1	1	1	1	1	0	0	1	0	7	3	0	0	0
711	20.3125	1	2	74	0	4	0	2	1	2	1	1	1	0	1	0	1	2	1	2	1	2	2	1	0	1	1	0	0	0	0	0	0	1
712	22.1893	2	2	70	0	2	0	2	1	1	2	3	1	0	1	0	1	2	1	1	0	1	1	1	0	0	0	0	0	0	0	0	0	0
713	20.8117	1	1	64	0	1	0	2	1	3	1	1	1	1	1	0	1	2	1	3	0	1	2	1	1	1	0	1	1	6	6	0	1	1
714	26.3465	1	1	74	0	2	0	2	1	4	3	1	2	0	0	0	1	1	1	1	0	4	4	1	1	0	0	1	0	7	1	1	1	0
715	15.427	1	2	67	0	5	0	2	1	4	4	2	2	0	0	0	0	0	2	2	1	4	4	1	1	0	0	0	1	4	6	0	1	0
716	19.4771	2	2	74	0	2	0	2	1	4	1	1	1	0	1	0	1	1	1	1	0	1	4	1	1	0	0	0	0	0	1	0	1	0
717	20	2	1	67	0	4	0	2	1	3	2	1	2	0	0	0	0	0	1	1	0	4	4	1	0	0	0	0	0	0	0	1	0	0
718	24.4352	1	1	68	0	4	0	2	1	2	3	2	2	1	1	0	1	2	3	1	0	4	1	1	0	0	0	1	1	7	9	0	0	0
719	21.7778	1	1	64	0	3	0	2	1	4	4	1	1	0	1	0	1	1	1	1	1	2	2	1	1	0	0	0	0	0	0	0	0	0
720	21.3382	2	2	63	0	3	1	2	1	3	1	1	2	0	1	0	1	2	1	1	0	2	1	1	1	1	0	1	1	7	5	0	0	1
721	22.6562	2	2	65	0	1	0	2	0	2	2	1	1	0	0	0	0	0	1	1	0	1	1	1	1	0	0	0	0	1	1	0	0	0
722	27.2392	1	1	69	0	3	0	2	0	1	2	2	1	0	0	0	0	0	1	3	0	2	4	1	0	0	0	0	0	0	0	0	0	0
723	24.7676	2	2	70	0	3	0	2	0	1	4	1	1	0	1	0	1	0	1	1	1	4	1	1	0	0	0	2	2	11	12	1	1	1
724	20.202	2	2	70	0	2	0	2	1	4	2	1	3	0	1	0	1	4	1	1	0	1	2	1	1	0	0	1	0	9	0	0	1	0
725	29.5858	2	2	70	0	2	0	2	1	3	4	1	1	0	0	0	0	2	1	1	0	2	2	1	1	0	0	1	0	6	2	1	1	0
726	19.7133	1	2	85	0	5	0	2	1	3	4	3	2	0	0	0	1	3	1	1	1	1	1	1	1	1	0	1	1	7	7	1	1	1
727	25.3515	1	2	78	0	3	0	2	0	3	4	2	2	0	1	0	1	1	2	1	1	2	3	1	1	0	1	0	0	0	0	0	0	0
728	20.5761	2	2	63	0	2	0	2	1	3	4	2	1	0	0	0	0	2	1	1	1	3	4	1	1	0	0	0	0	0	1	0	1	0
729	28.3039	1	2	63	0	2	0	2	1	3	4	2	2	0	1	0	1	3	3	3	0	4	4	1	1	0	0	0	0	0	0	0	0	0
730	23.3887	2	2	68	0	4	0	2	0	3	3	2	2	1	0	0	1	3	1	1	0	2	2	1	0	0	0	0	0	0	0	0	1	0
731	24.8358	1	1	70	1	2	0	2	1	2	1	1	1	0	0	0	1	2	1	3	0	4	4	1	0	0	0	0	0	0	0	0	0	0
732	36.1323	1	1	73	0	2	0	2	1	1	3	1	3	0	0	1	1	1	1	3	0	4	4	1	1	0	0	0	0	0	0	0	0	0
733	21.9671	2	1	68	0	2	0	2	1	2	3	1	1	0	0	1	1	0	1	1	1	4	4	1	1	0	0	0	0	0	0	0	0	0
734	23.03	1	2	74	0	2	0	2	1	2	4	2	2	1	1	1	1	4	1	2	1	1	3	1	0	1	0	0	1	0	7	1	0	1
735	19.8413	2	2	80	1	2	1	2	1	4	4	2	1	0	0	0	1	0	1	1	1	4	1	1	1	1	0	0	0	0	1	0	0	0
736	29.1363	2	2	92	0	3	0	2	1	1	4	3	1	1	1	0	1	3	1	1	0	1	1	0	0	1	1	3	4	16	22	1	1	1
737	20.7612	1	2	65	0	4	0	2	0	4	1	1	1	0	0	0	0	0	1	1	0	1	1	1	1	1	1	2	2	11	12	0	0	0
738	22.806	2	1	70	0	1	0	2	1	2	1	1	3	0	0	0	1	2	1	1	0	1	1	1	0	0	0	0	0	0	0	0	0	0
739	22.2137	1	2	78	0	2	1	2	1	4	3	2	2	1	1	1	1	4	1	3	0	1	1	1	0	1	1	1	2	9	10	1	1	1
740	18.902	2	1	61	0	4	0	2	1	1	2	1	1	0	1	0	1	0	1	1	0	1	1	1	0	0	1	0	0	0	0	0	0	0
741	19.1111	2	2	70	0	2	0	2	1	2	4	2	2	0	0	0	0	0	1	1	0	1	3	1	1	0	0	0	0	1	0	0	0	0
742	24.0346	2	1	68	0	2	0	2	1	4	2	2	1	0	0	1	1	1	1	1	1	2	4	1	1	0	0	0	0	0	0	0	0	0
743	22.4913	2	2	76	0	5	0	2	1	4	4	3	2	0	1	0	1	2	1	1	1	4	1	1	1	1	0	1	4	8	20	0	0	1
744	31.25	1	1	70	0	4	0	2	1	4	3	2	1	0	0	0	0	0	1	2	1	2	4	1	1	0	1	0	0	0	0	1	1	0
745	18.9292	1	1	70	0	2	0	2	1	4	3	2	1	0	0	0	0	1	1	3	0	1	1	0	0	0	0	0	0	0	4	0	0	0
746	22.7615	1	1	60	0	2	0	2	0	4	1	1	2	0	0	0	0	0	1	3	1	1	2	0	0	0	0	0	0	0	0	0	1	0
747	20.9573	2	1	70	0	2	1	2	0	1	1	1	1	0	0	0	0	0	1	1	0	4	4	1	1	0	0	0	0	1	1	1	1	0
748	17.5431	2	1	70	0	4	0	2	1	4	3	2	1	0	0	0	0	0	1	1	0	4	3	0	0	1	0	0	0	0	0	0	1	0
749	17.301	2	1	66	0	2	0	2	1	2	2	1	1	0	0	0	0	1	1	1	1	2	2	1	1	0	0	0	0	0	0	0	1	0
750	15.0551	2	1	78	1	2	1	2	1	2	3	2	1	0	1	0	1	1	1	1	0	4	4	1	1	0	0	0	0	3	1	0	0	1
751	19.5184	1	1	77	0	2	0	2	0	2	1	1	1	0	1	0	1	1	2	2	0	4	4	1	1	0	0	0	0	1	0	0	1	0
752	21.2306	2	2	70	0	1	0	2	1	2	4	1	1	0	0	1	1	2	1	1	1	4	2	1	0	1	0	0	0	4	2	1	1	0
753	22.4323	1	1	65	0	2	0	2	1	4	3	2	1	0	1	1	1	3	1	1	1	1	2	1	0	1	0	1	1	7	9	0	0	0
754	19.9792	1	1	63	0	2	0	2	1	4	1	1	1	0	0	1	1	4	1	3	0	1	4	1	1	0	0	0	0	0	0	0	1	0
755	23.7387	2	2	60	0	2	0	2	1	1	4	1	1	0	0	0	0	0	1	1	0	4	4	1	1	0	0	0	0	3	0	0	0	0
756	23.6244	2	1	65	0	1	0	2	0	3	1	1	2	0	0	0	0	0	1	1	1	4	1	1	1	0	0	0	0	0	0	0	0	0
757	19.9481	2	1	66	0	1	0	2	0	2	2	1	1	0	1	1	1	2	1	1	0	1	2	1	0	1	0	1	1	7	9	0	1	0
758	22.4913	1	1	77	0	4	0	2	1	3	2	2	3	1	1	1	1	4	1	1	0	2	2	1	0	1	1	0	0	4	4	0	1	1
759	29.1363	1	1	70	0	1	0	2	1	2	1	1	1	0	0	1	1	2	1	1	0	2	1	1	1	0	0	0	0	0	0	0	0	0
760	24.677	2	1	62	0	2	0	2	1	3	3	1	1	0	1	1	1	2	1	1	0	1	2	0	0	1	0	1	1	7	5	0	1	1
761	19.6283	1	2	87	0	4	0	2	0	4	4	3	1	0	0	1	1	2	1	1	0	1	1	0	0	1	0	0	1	1	5	1	1	1
762	20.2812	1	2	77	0	3	0	2	0	3	4	1	3	0	1	1	1	4	1	1	0	4	1	0	0	1	1	0	0	3	2	1	1	1
763	25.1559	1	1	71	0	3	0	2	1	2	2	1	2	0	1	0	1	2	2	2	1	1	2	1	1	0	0	1	1	7	6	1	1	1
764	22.0604	2	1	75	0	2	0	2	0	3	2	1	1	0	1	1	1	4	1	2	1	2	2	1	1	0	0	0	0	0	0	1	0	0
765	18.75	2	1	71	1	3	0	2	1	3	2	2	2	0	0	0	0	2	1	1	1	1	1	1	0	0	1	1	0	5	1	1	0	0
766	24.1672	2	1	67	1	4	1	2	1	3	2	2	1	0	1	0	1	2	1	1	0	2	2	1	1	0	0	0	0	0	1	0	0	0
767	21.883	1	1	68	0	1	0	2	1	3	1	1	1	0	0	1	1	2	1	3	0	1	1	1	0	0	1	0	0	0	0	0	0	0
768	24.8889	1	1	70	1	2	0	2	1	3	1	1	1	0	0	0	0	0	3	2	0	4	4	1	1	0	0	0	0	0	0	0	0	0
769	25	2	2	68	0	4	0	2	1	2	2	1	3	0	1	0	1	2	1	1	0	2	1	0	0	1	1	1	0	8	2	1	0	0
770	22.4913	1	2	70	0	3	0	2	0	2	4	3	2	0	0	0	0	4	1	1	0	1	1	1	0	1	1	3	3	14	18	1	1	1
771	22.4913	1	2	72	0	4	0	2	1	1	4	2	1	0	1	1	1	1	2	2	1	4	4	1	1	0	0	0	0	1	0	1	0	0
772	22.2222	1	2	72	0	4	0	2	1	3	3	2	2	0	0	0	0	0	3	3	0	4	1	1	0	0	0	0	0	0	2	1	0	0
773	26.0375	1	2	65	0	3	0	2	1	2	2	1	2	0	0	0	0	0	3	3	0	4	1	1	1	0	0	0	0	0	0	0	0	0
774	21.2585	1	2	63	0	3	0	2	1	3	4	3	1	0	1	1	1	2	3	2	1	2	2	1	1	0	0	0	0	0	0	0	0	0
775	22.8571	1	1	70	0	4	0	2	1	3	2	2	2	0	1	0	1	2	1	3	1	4	2	1	0	0	0	0	0	0	0	1	0	1
776	24.3418	1	2	67	0	3	0	2	0	2	3	2	1	0	1	0	1	2	2	2	1	2	1	1	0	0	1	0	0	0	0	0	1	0
777	20.5151	2	1	67	0	2	0	2	1	2	1	1	1	1	0	0	1	2	1	1	0	1	3	1	1	1	0	1	1	7	8	1	0	1
778	20.5442	1	2	63	0	4	0	2	0	4	4	2	1	1	1	0	1	2	2	1	0	1	4	1	1	1	1	2	2	11	11	1	1	1
779	20.2812	1	1	68	0	3	0	2	1	2	2	1	1	0	0	0	0	0	1	1	1	1	1	1	0	0	0	0	0	0	0	0	0	0
780	17.5781	2	2	65	0	3	0	2	1	4	4	1	2	0	1	0	1	3	1	1	1	2	1	1	1	0	0	0	0	3	2	0	0	0
781	22.8329	1	2	60	0	5	0	2	0	4	3	2	2	0	0	0	0	0	1	1	0	4	2	1	1	0	0	0	0	0	0	0	0	0
782	20.6612	1	2	66	0	3	0	2	1	2	2	1	1	0	0	0	0	0	1	1	0	4	2	1	1	0	0	0	0	3	0	0	0	0
783	20.9572	1	1	77	0	3	0	2	1	4	3	2	1	0	1	0	1	1	1	1	1	4	2	1	0	1	0	0	0	1	1	0	0	1
784	35.1562	2	1	68	0	1	1	2	0	1	1	1	1	0	0	0	0	0	1	1	0	1	4	1	1	0	0	1	0	5	4	0	0	0
785	23.4375	2	1	68	0	1	1	2	1	1	1	1	1	0	0	0	0	0	1	1	0	2	2	1	1	0	0	1	1	7	5	0	0	0
786	24.8889	1	1	70	0	2	0	2	1	2	2	1	1	0	1	0	1	2	1	3	0	1	4	0	0	0	0	0	0	0	0	0	0	0
787	21.4844	1	1	64	0	3	0	2	1	4	2	2	2	0	0	0	0	0	1	1	0	2	2	1	1	1	0	1	0	6	0	0	1	1
788	41.2263	1	1	64	0	2	0	2	0	1	1	1	1	1	1	0	1	4	2	2	1	1	4	0	0	0	0	0	0	0	0	0	0	0
789	22.8928	1	1	63	0	2	0	2	0	2	4	2	2	0	0	1	1	2	3	3	0	4	1	1	0	0	0	0	0	1	0	0	0	0
790	23.8751	2	1	71	0	3	0	2	1	3	3	2	1	0	0	0	0	0	1	1	1	4	2	1	1	0	0	0	0	0	0	0	0	0
791	23.3091	2	2	70	0	1	0	2	0	1	1	1	2	0	0	1	1	1	1	1	0	1	1	1	0	1	0	0	0	3	1	0	0	0
792	23.7387	2	1	62	1	3	0	2	1	2	3	1	2	0	0	0	0	0	1	1	0	2	2	1	1	0	1	0	0	0	0	0	0	0
793	21.7738	2	2	64	0	1	1	2	1	1	1	1	1	0	0	0	0	0	1	1	0	2	1	0	1	0	0	0	0	3	0	0	0	0
794	22.719	2	1	65	0	4	0	2	1	2	3	2	1	0	0	0	0	0	1	1	1	2	2	1	1	0	0	1	0	6	2	1	1	0
795	23.4375	2	2	67	0	2	0	2	1	2	1	1	1	0	0	0	0	0	1	1	0	2	4	1	1	0	0	0	0	0	0	1	0	0
796	22.0386	1	1	68	0	2	0	2	1	2	1	1	1	1	1	1	1	4	1	3	0	1	1	1	0	1	0	1	1	8	9	0	0	1
797	22.0386	1	2	70	0	3	0	2	1	4	4	2	2	0	0	0	0	0	1	1	0	2	4	1	1	0	0	0	0	3	0	0	0	0
798	18.726	2	1	69	0	2	0	2	1	3	2	2	1	0	0	1	1	2	1	1	0	2	2	1	1	0	0	1	1	8	5	1	1	0
799	23.4509	1	1	70	0	4	0	2	1	4	2	1	1	0	0	0	0	0	3	1	1	4	2	1	1	0	0	0	0	2	3	0	0	0
800	22.8571	2	2	70	1	3	0	2	1	4	4	1	1	1	0	0	1	0	1	1	0	1	1	1	1	0	0	0	0	0	0	0	0	0
801	18.369	1	1	64	0	2	0	2	1	3	2	1	2	1	0	0	1	3	1	3	0	2	4	1	1	0	0	0	0	0	0	0	0	0
802	22.3133	2	2	65	0	5	0	2	1	3	4	2	2	0	0	0	0	0	1	1	1	4	2	0	0	0	0	1	0	6	1	0	0	0
803	17.7462	1	1	70	1	4	0	2	0	4	4	2	2	0	0	1	1	2	1	3	0	1	3	1	0	0	0	0	0	0	0	0	0	0
804	22.0386	1	1	79	0	2	0	2	1	2	1	1	1	0	0	0	0	0	1	3	0	4	4	1	1	0	0	0	0	0	0	0	0	0
805	25.2826	2	2	70	0	1	0	2	1	3	4	1	1	0	1	0	1	3	1	1	0	2	1	1	1	0	0	0	1	4	5	0	1	0
806	22.7244	2	2	84	0	3	1	2	1	4	4	2	2	0	1	1	1	4	1	1	1	4	2	0	1	0	0	0	0	0	0	1	0	0
807	18.4911	2	1	71	0	1	1	2	0	4	1	1	1	0	0	0	0	0	1	1	0	1	2	1	1	0	0	0	0	1	0	1	0	0
808	23.4375	1	2	78	0	3	0	2	1	2	4	2	2	0	1	1	1	4	1	1	0	1	1	1	1	1	1	0	1	2	7	1	1	1
809	21.5019	2	2	68	0	1	0	2	1	2	4	2	2	0	1	0	1	2	1	1	0	1	2	1	0	1	0	0	0	4	3	0	0	1
810	20.7612	2	2	84	1	2	1	2	1	4	4	2	1	0	1	0	1	2	1	3	1	2	1	1	1	1	0	0	0	1	4	0	0	1
811	22.8571	1	2	66	0	3	0	2	1	2	1	1	2	0	0	0	0	0	3	3	1	4	4	1	0	0	0	0	0	0	0	0	0	0
812	22.4059	1	2	84	0	3	0	2	0	3	4	2	1	1	0	0	1	4	1	2	0	1	2	1	1	1	1	1	2	7	10	0	1	1
813	22.0386	2	2	67	0	4	0	2	1	4	4	1	1	0	1	0	1	1	1	1	0	1	1	1	1	0	0	0	0	0	1	0	0	0
814	26.5731	1	1	71	0	1	0	2	1	3	1	1	1	0	1	0	1	1	1	3	0	2	2	1	1	0	0	0	0	0	0	0	0	0
815	21.4533	1	1	71	0	2	0	2	1	4	2	1	1	0	0	0	0	0	1	1	0	1	1	1	1	1	0	0	0	0	1	0	0	1
816	42.8062	1	1	63	0	3	0	2	1	2	2	1	1	1	1	0	1	1	1	1	0	1	1	1	1	0	0	0	0	2	4	0	0	0
817	21.8776	2	1	70	0	3	1	2	0	4	3	2	2	0	1	0	1	1	1	1	1	4	2	1	1	0	1	0	0	0	0	0	0	0
818	23.6614	2	1	70	0	3	1	2	0	3	3	3	3	0	0	0	1	4	1	1	1	1	1	0	0	1	1	4	4	21	27	1	1	1
819	28.1337	2	1	65	0	2	0	2	0	1	2	2	3	1	0	0	1	3	1	1	0	4	1	1	1	0	0	0	0	2	1	0	1	0
820	22.0317	2	1	70	0	1	1	2	1	4	3	2	1	0	0	0	0	1	1	1	0	1	1	0	0	1	1	1	2	7	10	1	1	1
821	24.0346	1	1	60	0	2	0	2	0	1	2	2	3	0	0	0	0	2	1	2	0	4	1	1	1	0	0	0	0	0	2	0	0	0
822	24.4444	2	1	66	0	4	0	2	1	3	3	2	2	0	0	0	0	2	1	1	1	2	1	1	0	0	0	0	0	2	1	0	0	0
823	22.9568	2	2	64	0	1	1	2	1	1	1	1	1	0	0	0	0	0	1	1	0	4	4	1	1	0	0	0	0	1	0	0	0	0
824	23.6614	2	1	71	0	1	0	2	0	1	1	1	1	0	0	0	0	0	1	1	0	4	4	1	1	0	0	0	0	0	0	0	0	0
825	25.8478	2	1	65	0	2	0	2	1	3	1	1	1	0	1	1	1	2	1	2	0	2	1	1	1	0	0	1	0	8	4	1	0	0
826	19.4734	2	2	85	1	5	1	2	1	4	4	2	1	0	1	0	1	2	1	1	1	4	4	1	1	0	1	0	0	1	2	1	0	0
827	22.6003	1	1	76	0	2	1	2	1	2	2	2	2	1	1	0	1	2	2	2	0	2	2	1	0	0	0	1	1	7	9	0	0	0
828	22.8624	1	1	63	0	4	0	2	1	2	2	2	2	0	0	0	0	0	1	1	0	2	4	1	0	0	0	0	0	0	0	0	0	0
829	24.1415	1	1	74	0	1	0	2	1	2	1	1	1	0	0	0	0	0	2	3	0	1	4	0	0	0	0	0	0	0	0	0	0	0
830	19.7239	2	2	67	0	4	0	2	0	4	4	2	2	0	1	0	1	2	1	1	1	4	2	1	0	0	0	0	0	0	0	0	1	0
831	23.8751	2	1	64	1	3	0	2	1	2	3	1	1	0	0	0	0	0	1	1	0	2	4	0	0	0	0	0	0	0	3	1	0	0
832	26.7094	1	2	67	0	5	0	2	1	2	4	2	1	1	1	0	1	3	1	1	1	4	2	1	1	0	0	0	0	0	0	1	0	0
833	24.093	1	1	70	0	2	0	2	0	1	1	2	1	0	0	0	0	0	2	2	0	4	4	0	1	0	0	1	1	6	6	0	1	0
834	22.0317	2	1	63	0	2	1	2	0	2	1	1	1	0	0	1	1	1	1	2	0	1	1	0	0	0	0	0	0	4	2	0	1	1
835	19.0311	2	3	64	1	2	1	2	0	1	1	1	2	0	0	0	0	4	3	2	0	4	1	1	0	0	0	0	0	0	0	0	0	0
836	20.9321	2	2	70	0	1	0	2	1	1	4	1	1	0	0	0	1	2	1	1	1	4	2	1	1	1	0	0	0	0	0	0	0	1
837	22.1003	1	2	72	0	1	0	2	1	1	4	1	1	0	0	0	0	0	3	3	1	2	4	1	1	0	0	0	0	0	0	0	0	1
838	20.202	2	1	70	0	2	0	2	1	4	3	3	1	0	1	0	1	0	1	1	0	1	1	1	1	1	0	0	0	0	0	1	1	0
839	26.0375	1	3	69	0	3	0	2	1	2	1	1	2	0	0	0	0	3	2	3	1	4	1	1	0	0	0	1	3	7	15	0	0	1
840	17.7778	2	3	69	0	2	0	2	1	2	1	1	2	0	0	0	0	2	1	1	1	4	1	1	0	0	0	1	1	7	9	0	0	0
841	20.1348	2	1	63	0	1	0	2	0	1	1	1	1	1	1	0	1	2	1	1	0	1	4	1	1	0	0	1	0	6	0	0	0	0
842	22.0386	2	1	65	0	2	0	2	0	3	2	3	2	0	0	1	1	2	1	1	0	1	2	1	0	1	0	0	0	4	4	0	0	1
843	23.03	1	2	79	0	3	0	2	1	4	4	2	1	1	1	0	1	4	2	2	1	1	1	1	1	1	0	1	0	7	0	1	0	1
844	22.1453	2	2	79	0	3	0	2	1	4	4	2	1	0	0	1	1	3	1	1	1	2	1	1	1	1	0	0	0	2	0	0	1	1
845	20.9572	1	1	75	0	3	0	2	1	3	3	1	1	0	0	0	0	2	1	2	0	2	1	1	1	1	0	0	0	0	0	1	0	0
846	20.3125	1	1	83	0	4	0	2	1	2	3	2	2	0	0	0	0	0	1	1	1	4	4	1	1	0	0	0	0	0	1	0	0	0
847	24.6548	2	1	79	0	3	0	2	1	2	3	2	1	0	0	0	0	0	1	1	0	2	2	1	1	0	0	0	0	0	0	0	0	0
848	31.1419	2	1	70	0	2	1	2	1	4	4	1	1	0	0	0	0	0	1	1	1	2	1	1	0	0	0	0	1	4	9	0	1	0
849	27.3438	2	2	72	0	3	1	2	1	3	4	3	1	0	1	0	1	3	1	1	1	4	2	1	1	1	0	0	0	0	0	0	0	1
850	20.7612	2	2	67	0	2	0	2	1	1	4	1	1	1	1	0	1	4	1	3	0	4	2	1	1	0	1	0	0	0	0	1	0	0
851	22.0386	1	1	68	0	3	0	2	1	2	1	1	2	0	0	0	0	0	3	3	0	4	4	0	0	0	0	0	0	0	0	0	0	0
852	17.9418	2	2	64	0	2	0	2	1	4	2	1	1	0	1	0	1	3	1	1	1	1	3	1	0	0	0	1	1	7	8	0	0	0
853	29.278	2	2	69	1	1	0	2	1	1	4	1	1	0	0	0	0	2	1	1	0	1	2	1	1	0	0	0	0	0	0	1	0	1
854	29.6158	1	2	70	0	3	0	2	1	2	4	2	1	0	1	0	1	2	1	3	0	4	4	1	1	0	0	0	0	0	0	0	0	0
855	16.4196	1	2	62	0	4	0	2	1	3	4	1	1	0	0	0	0	0	1	2	1	4	4	1	1	0	1	0	0	0	0	0	0	0
856	18.7305	1	1	74	0	3	0	2	1	1	4	1	1	0	0	0	0	0	3	3	0	4	4	1	1	0	0	0	0	0	0	1	0	0
857	19.0311	2	1	66	0	1	0	2	1	4	3	1	1	0	0	0	0	0	3	1	1	1	1	1	0	0	0	0	0	0	2	0	0	0
858	24.8358	1	1	70	0	2	0	2	1	2	3	2	2	0	0	0	0	0	1	3	0	1	1	0	0	0	0	0	0	0	0	0	0	0
859	24.093	2	3	70	0	1	1	2	1	2	1	3	1	1	0	0	1	1	1	1	0	1	1	0	0	0	0	0	0	0	0	0	0	0
860	23.939	2	2	76	0	1	0	2	1	2	1	1	1	0	1	1	1	2	1	1	0	1	4	0	1	1	0	1	1	7	9	1	1	1
861	22.2656	2	1	70	0	4	0	2	0	3	2	2	2	0	1	0	1	2	1	1	0	3	2	1	0	1	0	1	0	6	2	0	0	0
862	20.8117	1	3	69	0	3	0	2	1	1	1	1	1	1	0	0	1	2	1	3	1	1	1	0	0	0	1	2	2	13	11	0	0	0
863	22.6003	2	3	67	1	2	0	2	1	1	1	1	1	0	0	0	0	0	1	1	1	4	1	1	0	0	1	1	0	7	3	0	0	0
864	20.4294	2	2	73	0	2	0	2	1	2	4	2	2	0	0	0	0	0	1	1	0	1	2	1	1	1	0	0	0	0	0	0	1	1
865	27.7551	1	1	71	0	3	0	2	1	2	2	2	1	1	0	0	1	1	2	2	1	4	4	1	1	0	1	0	0	0	2	0	0	0
866	25.3902	2	2	61	0	2	0	2	1	3	4	1	1	0	0	0	0	0	1	1	1	2	1	0	0	0	0	0	0	1	0	0	0	0
867	19.9792	2	1	74	0	2	0	2	0	2	1	1	2	0	0	0	0	0	1	1	1	4	4	1	0	0	0	0	0	2	0	0	1	0
868	19.1111	2	2	61	0	4	0	2	1	4	3	1	1	0	1	0	1	1	1	1	0	2	2	1	1	0	0	1	1	7	6	0	1	0
869	22.0932	2	1	70	1	4	0	2	0	4	4	2	2	0	0	0	0	0	1	1	0	1	3	1	0	0	0	0	0	0	0	0	0	0
870	23.8087	1	2	65	0	1	0	2	1	2	4	1	1	1	1	0	1	4	1	2	0	2	2	1	0	0	0	0	0	0	0	0	0	0
871	26.6667	1	1	68	0	2	0	2	0	1	1	1	1	0	0	1	1	2	3	3	0	1	2	1	0	1	0	3	4	15	20	1	1	1
872	30.0433	2	2	70	0	4	1	2	1	4	4	2	2	0	1	0	1	0	1	1	0	1	1	1	0	0	0	1	0	6	4	1	0	1
873	24.4444	2	1	66	0	4	0	2	1	1	1	1	1	0	0	0	0	1	1	1	0	1	1	1	0	1	0	1	2	8	11	1	1	1
874	20.202	2	1	68	0	2	0	2	1	2	1	1	1	0	1	0	1	0	1	1	0	4	1	1	0	0	0	0	0	0	0	0	0	0
875	17.6309	1	1	70	0	2	0	2	1	1	1	1	1	0	0	0	0	0	1	1	0	4	1	1	0	0	0	0	0	0	0	0	0	0
876	22.4913	1	2	65	0	3	0	2	1	1	4	2	2	1	0	0	1	4	1	1	1	4	1	1	0	0	0	0	0	4	4	0	0	0
877	20.202	2	2	60	1	1	1	2	1	1	3	2	3	0	1	1	1	3	2	2	1	1	4	1	1	0	0	0	0	0	3	0	0	0
878	21.3593	1	2	70	1	3	0	2	1	3	1	1	1	1	0	0	1	4	1	2	0	1	1	1	1	1	0	2	0	12	1	0	0	1
879	23.4375	2	2	64	0	2	0	2	1	2	4	3	3	1	0	0	1	0	1	1	0	1	1	1	0	1	0	0	0	2	2	0	0	1
880	30.385	1	1	84	0	2	1	2	1	3	1	1	1	0	0	0	1	2	1	3	0	1	2	1	1	0	0	0	1	2	6	1	0	1
881	23.3355	1	3	70	0	5	1	2	0	4	4	3	3	0	1	1	1	4	3	1	1	1	1	1	1	1	0	1	1	6	6	1	1	1
882	20.5457	2	1	65	0	1	1	2	1	1	3	1	1	0	0	0	0	0	1	1	0	4	4	1	1	0	0	0	0	0	0	0	0	0
883	23.0112	1	2	68	1	5	0	2	1	3	4	2	2	1	0	1	1	3	1	1	1	4	2	1	0	0	1	1	1	7	9	0	0	0
884	30.8185	2	2	66	0	2	0	2	1	2	4	1	3	1	1	0	1	0	1	1	0	1	1	1	0	0	0	0	0	2	0	0	0	0
885	27.0552	1	2	70	0	1	0	2	0	2	2	1	1	0	1	0	1	2	1	1	1	1	2	1	0	1	0	1	1	7	9	1	1	1
886	22.0522	1	2	71	0	3	0	2	1	4	4	2	2	1	1	1	1	4	2	2	1	4	4	1	0	0	0	1	2	5	12	0	0	1
887	24.974	2	2	77	0	3	0	2	0	3	4	2	2	1	1	0	1	2	1	2	0	3	3	1	0	0	0	0	0	1	0	0	0	0
888	20.8117	2	3	65	0	2	0	2	1	3	1	1	2	0	0	0	0	2	1	1	1	4	1	1	0	0	0	1	1	7	8	0	0	0
889	20.7612	1	1	71	1	3	0	2	1	1	1	1	2	0	0	1	1	3	1	1	0	4	4	1	0	0	0	0	0	0	0	0	0	0
890	23.6244	1	2	65	0	2	0	2	1	2	1	1	1	0	0	0	0	0	1	1	0	1	1	1	0	0	0	0	0	0	0	0	0	0
891	21.7993	2	2	86	0	4	1	2	1	4	4	3	2	1	1	0	1	4	1	1	1	1	1	1	1	1	1	2	3	12	17	0	1	1
892	20.5457	2	1	70	0	2	0	2	1	3	3	2	3	0	0	0	0	0	1	1	0	2	2	1	1	1	0	1	0	7	3	0	1	1
893	26.3702	2	1	70	0	2	0	2	0	2	2	1	1	0	0	0	0	0	1	1	1	4	4	1	1	0	0	0	0	0	0	0	0	0
894	21.2585	2	1	60	0	2	0	2	0	3	2	2	1	0	0	0	0	0	1	1	0	1	1	0	0	1	0	1	0	7	4	0	0	1
895	23.8281	2	2	69	0	3	0	2	1	4	4	2	2	0	1	0	1	0	1	1	1	4	4	1	0	0	0	2	1	10	9	0	0	0
896	26.5731	1	1	70	0	2	0	2	0	3	2	2	3	0	0	0	0	0	1	1	1	1	1	0	0	1	0	1	1	7	9	0	0	0
897	23.8281	1	2	70	0	2	0	2	0	2	3	2	1	0	1	0	1	2	1	1	1	1	2	1	0	1	0	1	0	7	4	0	1	1
898	23.1111	1	1	78	0	2	0	2	1	1	1	1	1	1	1	1	1	4	3	1	1	1	1	0	0	0	1	0	0	0	0	1	0	0
899	22.8928	1	1	60	0	5	0	2	1	3	2	2	2	0	0	0	0	0	1	1	1	4	4	1	1	0	0	0	0	0	0	0	0	0
900	26.396	1	1	68	0	2	0	2	1	3	1	1	1	0	1	0	1	1	1	3	1	4	4	1	1	0	0	0	0	0	0	1	0	0
901	22.5878	2	2	68	0	2	0	2	1	3	4	1	1	0	0	0	0	1	1	1	1	1	1	1	1	0	0	0	0	3	0	0	0	0
902	27.3438	2	1	85	0	2	1	2	1	2	2	2	1	0	0	0	0	0	1	1	1	1	1	1	1	1	1	0	0	0	4	0	0	1
903	22.4913	1	1	81	0	4	0	2	0	4	1	1	2	0	1	0	1	0	3	1	1	2	4	1	0	0	0	0	0	0	0	0	0	0
904	25.1486	2	1	65	0	2	0	2	1	3	1	1	1	0	0	0	0	0	1	1	1	4	4	1	1	0	0	0	0	0	0	0	0	0
905	23.8343	1	3	69	0	1	0	2	1	2	1	3	1	0	0	0	0	0	2	2	0	4	4	1	1	1	0	0	0	0	4	0	1	0
906	31.2175	1	1	71	0	2	0	2	1	2	1	1	1	0	1	0	1	1	1	2	0	1	1	0	0	1	0	1	1	6	9	1	1	1
907	17.7154	1	1	68	0	2	0	2	1	3	1	1	2	0	0	0	0	0	3	3	0	2	4	1	0	0	0	0	0	0	0	0	0	0
908	19.0311	1	1	60	0	4	0	2	1	1	2	1	1	0	0	1	1	3	1	3	0	1	1	1	1	0	0	0	0	0	0	0	0	1
909	20.0986	2	1	71	0	2	0	2	1	2	1	1	1	0	1	0	1	1	1	1	0	3	1	0	0	0	0	1	1	7	9	0	0	0
910	20.2812	1	3	74	0	2	0	2	1	2	1	1	1	0	0	0	0	0	1	1	0	4	4	1	1	0	0	0	0	4	4	0	0	0
911	16.901	2	3	70	1	2	0	2	1	2	1	1	1	1	1	0	1	2	1	1	1	2	4	1	1	0	0	0	0	0	2	0	0	0
912	22.9854	2	2	68	0	2	0	2	0	4	4	2	2	1	1	1	1	4	1	1	1	4	4	1	0	0	0	1	1	7	9	0	0	0
913	27.1918	2	2	82	0	4	1	2	0	2	4	2	2	0	0	1	1	3	1	1	1	4	1	1	0	0	0	1	2	6	10	0	0	0
914	23.6244	1	3	66	0	3	0	2	1	3	1	1	1	0	1	0	1	3	1	2	1	4	1	1	0	0	0	1	1	7	8	0	0	0
915	22.8928	1	1	73	0	3	0	2	1	4	4	3	1	0	1	0	1	1	3	2	1	2	2	1	1	1	0	0	0	0	0	0	0	0
916	19.1001	2	2	63	0	1	0	2	1	3	2	2	1	0	0	0	0	0	1	1	0	1	1	0	0	0	0	0	0	0	0	1	1	0
917	27.1111	1	2	69	0	1	0	2	1	3	2	1	1	0	1	1	1	1	3	3	0	4	4	1	1	0	0	0	0	0	0	0	0	0
918	19.052	1	2	73	0	4	1	2	1	3	4	2	2	0	0	1	1	2	1	3	1	2	2	0	0	0	0	0	0	1	1	0	0	0
919	22.8624	2	1	63	0	3	0	2	0	2	2	1	2	0	1	0	1	2	1	1	0	2	2	0	0	0	0	1	0	7	2	1	1	0
920	23.8054	1	1	63	0	3	0	2	0	2	2	1	2	0	1	0	1	1	1	1	1	1	4	0	0	0	0	0	0	1	0	0	1	0
921	22.8624	1	2	69	0	3	1	2	1	3	4	1	1	0	1	0	1	1	1	2	1	2	1	1	1	0	0	0	0	4	2	0	1	0
922	31.5886	1	2	65	0	4	0	2	0	3	4	1	2	0	1	0	1	1	3	3	1	2	4	1	1	0	0	1	0	7	1	0	0	0
923	18.7305	1	2	91	0	5	0	2	1	4	4	3	2	1	1	0	1	2	1	2	0	2	2	1	1	1	0	1	1	7	6	0	1	0
924	23.4375	1	3	63	0	2	0	2	1	3	1	1	2	0	0	0	0	0	3	3	0	1	1	0	0	1	0	1	1	6	8	0	0	1
925	20	1	3	63	0	1	0	2	1	2	1	1	3	0	0	0	0	0	1	3	0	1	1	0	0	0	0	1	1	5	7	0	0	0
926	26.2985	1	1	74	0	3	0	2	0	2	3	2	2	0	1	1	1	2	2	2	1	4	4	1	1	0	1	1	1	7	9	1	1	0
927	27.5556	2	2	91	0	5	0	2	1	4	4	3	2	1	1	0	1	3	1	1	0	1	2	1	1	1	0	2	1	12	6	1	1	0
928	31.2175	1	3	74	0	1	1	2	0	1	1	1	3	1	0	0	1	3	3	3	0	1	2	0	0	1	0	0	0	0	0	0	0	0
929	24.974	1	3	76	0	3	0	2	1	4	4	2	2	1	0	1	1	4	2	2	1	2	2	1	1	0	1	0	0	0	0	0	0	0
930	19.5312	2	3	71	0	3	0	2	1	4	4	2	2	1	1	0	1	3	1	1	1	2	2	1	1	0	1	0	0	0	0	0	1	0
931	25.5937	1	2	73	0	2	0	2	1	3	4	1	1	1	0	1	1	4	1	1	0	1	1	1	0	1	0	1	1	5	9	1	1	1
932	21.6413	1	2	67	0	2	0	2	0	3	4	2	2	1	1	1	1	4	1	1	1	2	2	1	0	0	0	0	0	0	0	0	0	0
933	20.7612	2	2	70	0	2	0	2	1	4	2	1	1	0	0	1	1	1	1	1	1	4	4	1	1	0	0	0	0	0	0	0	0	0
934	24.4352	2	2	70	0	3	0	2	1	4	4	3	1	0	1	0	1	1	1	1	1	1	2	1	0	1	0	0	0	1	2	0	1	0
935	15.625	2	3	63	0	1	0	2	0	1	1	1	1	0	0	0	0	0	1	1	0	4	4	1	0	0	0	0	0	0	0	0	0	0
936	14.8213	1	2	70	0	2	0	2	1	4	4	3	1	1	1	0	1	4	2	2	0	2	1	0	0	1	0	1	1	7	6	1	1	1
937	26.7094	2	1	66	0	1	1	2	1	2	2	2	1	0	1	1	1	2	1	1	1	2	2	1	1	0	0	0	0	0	1	0	0	0
938	25.9701	2	1	63	1	1	1	2	1	1	1	1	1	1	0	0	1	1	1	1	0	4	4	1	0	0	0	2	0	10	0	0	1	0
939	19.563	2	3	70	0	2	0	2	1	3	2	1	1	0	0	0	0	0	1	1	0	1	1	1	1	0	0	0	0	0	1	0	0	0
940	18.7305	1	2	62	0	3	0	2	1	3	4	3	3	1	1	1	1	4	3	1	0	4	3	1	0	0	0	0	0	1	0	0	0	0
941	18.7305	2	1	70	0	2	1	2	1	2	4	2	3	0	0	1	1	2	1	1	1	1	1	1	0	0	0	1	2	7	11	0	1	1
942	28.8889	1	2	68	0	4	0	2	1	2	4	2	2	0	0	0	0	0	3	1	0	4	2	1	1	0	0	1	1	9	5	0	0	0
943	20.5151	2	2	70	0	2	0	2	1	2	2	1	1	0	1	0	1	1	1	1	1	4	1	1	1	0	0	0	0	0	0	0	0	0
944	24.977	2	2	64	0	4	0	2	1	4	4	2	1	0	1	1	1	4	1	1	1	4	4	1	1	0	0	0	0	0	0	0	0	0
945	20.2449	2	1	69	0	1	1	2	1	2	1	2	1	0	1	1	1	2	1	1	1	2	1	1	0	0	0	0	0	0	0	0	0	1
946	23.7228	2	2	70	1	1	0	2	1	4	4	1	1	0	1	0	1	1	2	1	0	1	4	1	1	0	0	0	0	0	1	0	1	0
947	25.7117	2	1	67	1	3	0	2	1	2	1	1	1	0	1	0	1	1	1	1	1	1	1	1	0	1	1	1	1	5	6	0	0	1
948	21.4619	1	1	71	0	3	0	2	1	1	2	1	1	0	0	0	1	2	1	1	0	1	1	0	0	0	0	0	1	2	7	1	1	0
949	23.833	2	1	65	0	3	0	2	1	1	2	1	1	0	1	0	1	2	1	1	0	1	1	1	0	0	0	0	0	0	1	0	0	0
950	23.0681	2	1	61	0	2	0	2	1	2	2	2	1	0	0	0	0	0	1	1	1	1	4	1	1	0	0	0	0	0	0	0	0	0
951	22.2137	1	1	70	0	2	0	2	1	2	2	1	1	0	0	0	0	0	3	3	0	4	4	1	1	0	0	0	1	0	5	0	0	0
952	19.2277	1	3	69	0	4	0	2	0	2	2	2	2	0	1	1	1	2	2	2	1	1	3	0	0	0	0	0	0	0	3	0	0	0
953	26.5625	1	1	72	0	3	0	2	1	2	2	2	1	0	0	0	0	0	1	1	1	1	4	1	1	0	0	0	0	0	0	0	0	0
954	24.1415	1	3	66	0	2	0	2	0	1	1	1	2	0	1	0	1	1	1	1	0	1	1	0	0	0	0	0	0	0	0	1	0	1
955	22.9854	2	1	65	0	1	0	2	1	1	1	1	1	0	0	0	0	0	1	1	0	4	4	1	0	0	0	0	0	0	0	0	0	0
956	22.4323	1	3	70	0	2	0	2	0	3	2	1	2	1	0	0	1	3	3	1	0	1	1	1	1	0	0	0	0	0	4	0	1	0
957	25.9516	1	1	88	0	2	0	2	0	2	1	2	2	0	0	0	1	4	2	2	1	4	4	1	0	1	0	0	0	0	0	0	0	1
958	18.7305	2	1	60	0	2	0	2	0	1	2	1	2	0	1	0	1	0	1	1	1	4	2	1	0	0	0	0	0	0	0	0	0	0
959	23.4337	1	1	70	0	2	0	2	1	3	2	1	1	1	1	1	1	2	1	1	0	1	4	1	0	0	1	1	1	7	9	1	1	1
960	23.3355	2	1	70	0	2	0	2	1	1	2	1	1	0	0	0	0	0	1	1	0	4	4	1	1	0	0	0	0	0	0	0	0	0
961	15.7768	1	1	70	0	3	0	2	1	4	2	1	1	0	0	0	0	0	1	2	1	2	4	1	1	1	1	0	0	2	2	0	0	1
962	23.8751	1	1	70	0	1	0	2	1	3	1	1	1	1	1	1	1	2	2	1	0	1	4	0	0	1	0	1	1	7	9	1	0	1
963	26.6667	2	1	70	0	1	0	2	1	3	1	1	1	1	1	1	1	2	1	1	0	1	4	0	0	1	0	1	1	7	9	1	0	1
964	22.6003	2	1	70	0	2	0	2	1	3	1	1	1	1	1	1	1	2	1	1	0	1	4	1	1	1	1	3	3	14	18	1	1	1
965	21.2585	1	1	70	0	2	0	2	1	3	1	1	1	1	1	1	1	2	3	3	0	1	4	0	0	1	0	1	1	7	9	1	1	1
966	22.3081	1	1	70	0	1	1	2	1	3	1	1	3	1	1	1	1	2	3	3	0	1	4	0	0	1	0	1	1	7	9	1	1	1
967	26.0262	2	1	79	0	3	1	2	1	2	2	2	1	0	0	0	0	2	1	1	0	1	1	1	1	1	1	1	0	7	1	1	1	1
968	13.8408	2	1	70	1	2	0	2	0	3	2	2	1	1	0	0	1	4	1	1	1	1	4	0	0	0	0	0	0	0	0	1	1	1
969	31.25	1	1	70	0	2	0	2	0	2	2	1	1	0	0	0	0	0	1	2	0	1	2	0	0	0	0	1	1	7	8	0	0	0
970	21.4844	2	1	70	0	2	0	2	1	2	1	1	1	0	1	1	1	0	1	1	0	1	1	0	0	1	0	1	1	6	8	1	1	1
971	26.7094	1	1	70	0	2	0	2	0	2	2	1	1	0	0	0	0	2	1	1	0	3	1	0	0	1	0	0	0	2	2	1	1	0
972	27.551	1	2	68	0	3	0	2	0	4	4	2	1	0	1	0	1	1	1	3	0	4	1	1	1	0	0	0	0	0	0	0	0	0
973	26.7698	2	1	70	0	2	0	2	0	1	2	1	1	0	0	0	0	0	1	1	0	4	4	1	1	0	0	0	0	0	0	0	0	0
974	20.9566	2	1	70	0	2	0	2	1	1	2	1	1	0	0	0	0	0	1	1	0	4	4	1	1	0	0	0	0	0	0	0	0	0
975	17.1875	1	1	70	0	2	0	2	1	1	2	1	1	0	0	1	1	0	1	1	0	2	4	1	1	0	0	0	0	0	0	0	0	0
976	21.3068	2	1	70	0	2	0	2	1	1	2	1	1	0	0	0	0	0	1	1	1	2	4	1	1	0	0	0	0	0	0	0	0	0
977	17.0993	2	2	60	0	3	0	2	1	3	4	1	1	0	0	0	1	1	1	1	0	2	2	1	1	1	0	0	1	3	6	0	0	0
978	19.2044	1	1	67	0	3	0	2	0	2	2	2	2	0	0	0	0	1	1	3	1	2	2	0	0	0	0	0	0	0	0	0	0	0
979	22.3863	1	1	65	0	2	0	2	0	2	2	1	1	0	0	0	0	0	1	3	0	1	1	0	0	0	0	1	1	7	9	1	1	0
980	24.5089	1	1	68	0	2	0	2	1	4	1	1	1	0	0	0	0	2	2	1	0	1	2	1	0	0	0	0	0	0	0	0	0	0
981	26.5861	2	1	61	0	2	0	2	1	3	2	1	1	0	1	0	1	1	1	1	0	4	4	1	0	0	0	1	1	6	6	0	0	0
982	23.1473	1	1	61	0	2	0	2	1	4	1	1	1	0	0	0	0	0	1	2	1	1	2	1	1	1	0	0	0	0	3	1	0	1
983	17.4818	2	3	66	0	3	0	2	1	3	3	1	1	0	1	0	1	1	1	1	0	1	2	1	0	0	0	0	0	2	1	0	0	0
984	21.4844	1	2	83	0	5	0	2	1	4	4	2	1	0	1	0	1	2	1	1	0	4	1	1	1	0	0	0	0	0	0	0	0	0
985	23.4375	1	2	66	0	4	0	2	1	1	4	2	1	0	1	0	1	2	3	3	1	1	1	0	0	0	0	1	1	7	9	0	0	1
986	24.8016	2	1	67	0	1	1	2	0	1	2	1	3	0	0	0	0	0	1	1	0	1	3	0	0	1	0	0	0	0	0	0	0	1
987	22.4996	1	1	64	0	2	0	2	0	2	1	2	2	0	1	0	1	1	1	2	1	4	4	1	1	0	0	0	0	0	0	0	0	0
988	20.9745	2	1	65	0	2	0	2	0	1	1	1	1	0	1	1	1	2	1	1	1	4	4	1	1	0	0	0	0	0	0	0	0	0
989	24.974	1	3	68	0	5	0	2	1	4	4	2	1	1	1	0	1	4	2	2	1	4	2	1	1	0	0	0	0	0	0	1	0	0
990	20.7008	1	2	62	1	5	0	2	1	4	4	2	2	0	1	1	1	2	3	1	1	4	2	1	1	0	1	0	0	3	0	0	0	0
991	20.9572	1	1	77	0	2	0	2	0	3	3	2	2	1	1	1	1	2	3	2	1	4	4	1	0	0	0	1	0	7	1	1	1	1
992	25.1559	1	2	67	0	5	0	2	1	3	3	2	2	0	1	0	1	1	3	3	0	1	1	0	0	0	1	1	0	5	1	1	1	0
993	20.7612	1	2	70	0	4	0	2	1	4	4	3	2	0	0	0	0	0	1	1	1	4	4	1	0	0	0	0	0	0	0	0	0	0
994	22.2041	1	2	70	0	3	0	2	1	4	4	1	2	0	1	0	1	1	1	1	1	3	2	1	0	0	0	0	0	1	0	1	0	0
995	24.977	2	1	70	0	2	0	2	1	3	2	2	2	0	1	0	1	1	1	1	0	1	1	0	0	1	0	1	1	8	9	1	0	1
996	24.6548	1	1	65	0	3	0	2	1	4	1	1	2	0	1	0	1	1	1	3	0	2	2	1	0	0	0	0	0	0	1	0	0	0
997	23.7812	1	1	88	0	3	0	2	1	3	3	2	2	1	0	0	1	2	1	1	0	1	1	1	1	1	1	1	4	9	21	1	1	1
998	25.8953	1	2	65	0	3	0	2	1	1	1	1	1	0	0	0	0	0	1	1	0	2	2	1	1	0	0	0	0	1	0	1	1	0
999	23.3091	1	1	63	0	1	1	2	1	2	1	1	1	1	1	0	1	4	2	2	0	1	1	0	0	1	0	1	3	7	16	1	1	1
1000	23.7954	2	1	64	0	3	0	2	1	3	2	2	2	0	0	1	1	2	1	1	1	4	4	1	0	0	0	1	0	6	2	0	1	0
1001	19.8141	2	1	76	0	2	0	2	1	3	2	2	1	0	0	0	0	0	1	1	0	2	2	1	1	1	0	0	0	0	0	0	1	0
1002	17.5781	2	1	70	0	2	0	2	1	2	2	1	1	0	1	0	1	1	1	1	0	1	4	1	0	1	0	1	2	9	11	1	1	1
1003	19.5312	2	1	64	0	3	0	2	1	4	2	2	1	1	0	0	1	2	1	1	0	3	4	1	1	0	0	0	0	1	0	0	0	0
1004	26.5731	1	1	70	0	4	0	2	0	2	1	1	2	0	1	0	1	1	3	2	0	1	4	1	0	0	0	0	0	1	0	0	0	0
1005	21.4844	2	1	70	0	4	0	2	1	2	3	1	1	0	0	0	0	0	1	1	0	4	4	1	0	0	0	0	0	1	0	0	0	0
1006	24.8163	1	1	63	0	2	0	2	1	1	1	1	1	0	1	0	1	2	1	2	0	1	1	0	0	1	0	2	2	10	12	1	1	1
1007	17.7778	2	1	63	0	3	0	2	0	2	2	1	1	0	0	1	1	2	2	1	0	1	1	0	0	1	0	0	0	0	0	1	0	1
1008	25.4767	2	2	61	1	4	0	2	0	3	2	1	1	0	0	0	0	0	1	1	1	3	2	1	1	0	1	0	0	2	0	0	0	0
1009	18.026	2	1	80	0	2	0	2	1	2	2	2	1	0	1	0	1	1	1	1	0	4	4	0	0	1	0	1	1	7	9	1	1	0
1010	32.5494	2	1	70	0	3	0	2	0	2	4	2	2	0	0	0	0	0	1	1	1	1	2	1	1	1	0	1	2	7	11	0	0	0
1011	18.5178	1	1	64	0	3	0	2	1	2	2	2	1	0	1	0	1	1	2	3	0	3	2	1	1	1	0	0	0	0	0	0	0	0
1012	24.6097	1	1	61	0	4	0	2	1	3	2	2	2	1	1	0	1	2	2	2	1	4	4	1	1	0	0	0	0	0	0	0	0	0
1013	19.052	2	3	81	0	1	1	2	0	3	2	1	1	0	1	0	1	1	1	1	0	2	3	1	1	0	0	0	0	1	0	1	0	0
1014	18.6307	2	1	64	0	3	0	2	1	3	1	1	1	0	0	0	0	2	1	1	1	2	3	1	1	0	0	0	0	1	3	0	0	0
1015	24.2188	2	2	70	0	4	1	2	1	4	4	2	1	0	1	1	1	3	1	1	1	3	4	1	1	0	0	0	0	0	0	1	1	1
1016	30.0887	1	3	70	0	2	0	2	0	1	1	1	2	0	0	1	1	2	2	1	0	1	1	1	0	0	0	0	0	0	1	0	0	0
1017	20.0288	1	1	66	0	2	0	2	1	2	1	1	1	0	0	0	0	0	2	1	0	2	2	1	1	1	0	0	0	0	0	0	1	1
1018	21.2279	2	1	70	0	1	1	2	1	2	1	1	1	0	1	0	1	1	1	1	0	1	1	0	0	1	0	0	0	0	0	0	0	1
1019	17.9982	2	2	83	0	2	0	2	1	2	4	2	2	1	1	1	1	3	1	1	1	2	1	1	1	1	0	0	0	0	0	0	1	1
1020	20.7756	1	1	70	0	3	0	2	1	2	2	3	1	0	0	0	0	0	1	3	0	1	2	1	0	0	0	0	0	0	0	0	0	0
1021	19.1512	2	2	63	0	2	0	2	1	2	1	1	2	0	1	0	1	1	1	1	0	1	1	0	0	0	0	0	0	1	0	0	0	0
1022	20	1	1	65	0	2	0	2	1	2	3	1	1	0	0	0	0	0	3	3	0	1	2	0	0	0	0	0	0	0	0	0	0	0
1023	24.6755	1	1	72	0	3	0	2	1	4	2	1	1	1	1	1	1	4	2	2	0	4	4	1	0	0	0	0	0	0	3	0	0	0
1024	17.9418	2	1	77	0	4	1	2	0	4	2	2	2	0	1	1	1	2	2	1	1	4	4	1	1	0	0	0	0	0	0	0	0	0
1025	26.3465	1	1	70	0	2	0	2	1	3	2	2	2	0	1	1	1	2	1	3	0	2	1	1	0	0	0	0	0	0	0	1	0	0
1026	20.984	2	2	82	0	4	1	2	1	4	4	3	2	0	0	0	1	4	1	1	1	4	4	1	0	0	0	0	0	1	0	1	1	0
1027	23.9995	2	1	77	0	1	1	2	1	3	1	1	1	0	1	1	1	3	1	1	1	1	2	1	1	0	0	0	0	0	0	0	0	0
1028	19.0311	1	2	61	0	4	0	2	1	4	4	2	2	1	0	0	1	1	1	3	1	1	4	1	1	1	0	0	0	1	0	0	0	0
1029	17.6899	2	1	70	0	2	1	2	1	2	2	1	1	0	0	0	0	0	1	1	0	3	1	1	1	0	0	0	0	0	0	0	0	0
1030	24.4444	2	1	91	0	1	1	2	1	4	2	1	1	0	0	0	0	1	1	1	0	1	1	1	1	1	1	1	0	7	3	1	1	0
1031	22.0386	2	1	65	0	3	0	2	1	3	2	1	2	0	1	1	1	1	1	1	0	4	2	1	0	0	0	0	0	3	2	0	0	0
1032	24.974	1	1	67	0	3	1	2	0	4	1	1	1	0	0	0	0	0	1	3	0	4	4	0	0	0	0	0	0	0	0	0	0	0
1033	22.0386	2	2	62	0	1	0	2	1	3	3	1	1	0	0	0	0	1	1	1	0	4	1	1	0	0	0	0	0	0	0	0	1	0
1034	20.9572	1	1	70	0	4	1	2	0	3	3	2	1	0	1	0	1	2	3	3	0	1	2	1	1	0	0	0	0	0	1	0	1	0
1035	19.5312	1	1	73	0	1	0	2	1	3	2	2	3	0	1	0	1	1	1	1	1	1	1	1	0	1	0	0	0	0	0	1	0	0
1036	37.461	1	1	64	0	1	0	2	1	3	1	1	1	1	1	0	1	2	1	3	0	1	1	1	0	1	0	1	1	7	9	0	0	1
1037	20.9566	2	1	64	0	4	0	2	0	1	2	2	1	0	0	0	1	4	1	1	0	2	1	0	0	1	0	2	3	10	17	0	1	1
1038	22.0386	2	1	70	0	2	0	2	0	1	1	1	2	0	0	0	0	0	1	1	0	1	1	0	0	1	0	1	1	5	5	1	1	1
1039	18.026	2	1	70	0	2	0	2	0	3	1	1	1	0	1	1	1	2	1	1	0	2	2	1	1	1	0	1	1	7	8	0	1	1
1040	21.9671	1	1	70	0	3	0	2	1	3	3	2	2	1	1	1	1	2	1	3	0	1	2	1	1	1	0	2	1	13	9	0	0	1
1041	16.5889	2	1	65	0	2	0	2	0	4	2	1	2	0	0	0	0	0	1	1	1	4	1	1	1	0	0	1	0	6	3	1	1	0
1042	22.0386	1	1	65	0	2	0	2	1	3	3	2	1	0	1	1	1	2	1	2	1	2	2	1	1	1	0	0	0	0	0	0	0	0
1043	23.0112	2	1	66	0	2	0	2	1	3	1	1	1	0	0	0	0	0	1	1	1	4	4	1	0	0	0	1	1	5	6	0	0	0
1044	17.6309	1	1	67	0	2	0	2	1	2	1	1	1	0	0	1	1	1	1	3	1	2	4	1	1	0	0	0	0	0	2	0	1	0
1045	22.4913	1	1	70	0	1	0	2	0	2	2	1	1	0	1	0	1	3	3	3	0	1	2	1	0	1	0	1	1	7	8	0	1	1
1046	30.0433	1	1	60	0	4	0	2	1	3	1	1	1	0	0	0	0	0	1	3	1	4	4	1	0	0	0	0	0	0	0	1	0	0
1047	25.3906	1	1	70	1	2	0	2	0	2	1	1	1	1	0	0	1	2	2	3	0	4	4	1	0	1	0	0	0	0	1	1	0	1
1048	18.3594	2	1	67	0	1	0	2	0	1	1	1	1	0	0	0	0	0	1	1	0	4	4	1	1	0	0	0	0	0	0	0	0	0
1049	22.8928	2	1	71	0	1	0	2	0	2	1	1	1	0	0	0	0	0	1	3	1	4	4	1	1	0	0	0	0	0	0	0	0	0
1050	19.91	1	1	67	1	2	0	2	1	2	2	2	1	0	1	0	1	3	1	3	0	2	2	1	0	0	0	0	0	0	0	1	1	0
1051	20.3383	2	1	65	1	2	0	2	0	3	3	1	1	1	1	1	1	4	1	1	0	4	4	1	0	1	0	0	0	0	0	1	1	0
1052	20	1	1	65	0	2	0	2	0	2	2	2	1	0	0	1	1	2	1	3	1	2	2	1	0	0	0	0	0	0	0	0	0	0
1053	27.2173	2	1	75	0	2	0	2	1	4	1	1	1	1	1	1	1	4	1	1	0	4	2	1	1	1	0	0	0	1	0	1	1	1
1054	27.3438	1	1	75	0	1	0	2	1	1	1	1	1	0	0	1	1	0	1	3	1	4	4	1	1	1	0	0	0	0	0	1	0	0
1055	25.5296	2	2	70	0	4	1	2	1	3	4	1	1	0	0	0	0	0	1	1	1	4	2	1	0	0	0	0	0	0	0	0	0	0
1056	20.1995	2	1	70	0	2	0	2	0	2	1	3	3	0	1	0	1	1	1	1	0	1	1	0	0	1	1	1	1	7	5	0	1	1
1057	23.2335	1	1	65	0	2	0	2	1	2	2	2	1	0	0	0	0	4	1	3	0	2	2	0	0	0	0	0	0	0	0	0	0	0
1058	20.2812	2	1	80	0	1	0	2	1	4	1	1	1	1	1	0	1	2	1	1	1	1	1	0	0	0	0	0	0	0	0	0	0	0
1059	29.2969	1	1	70	0	5	0	2	0	3	2	3	2	0	1	0	1	1	3	3	1	1	4	1	0	0	1	0	0	0	0	0	0	0
1060	19.2234	2	1	65	0	2	1	2	1	3	2	2	1	0	0	1	1	1	1	3	0	4	2	0	0	0	0	0	0	3	1	0	0	0
1061	34.8502	1	1	70	0	3	0	2	1	1	2	1	1	1	0	0	1	1	1	1	1	3	4	1	1	1	1	0	0	0	0	1	1	1
1062	23.03	1	1	61	0	2	0	2	0	3	3	1	2	1	0	0	1	0	1	1	0	1	1	1	0	0	0	0	0	2	1	0	0	0
1063	24.2215	2	1	63	0	2	0	2	1	3	2	2	2	0	1	0	1	1	1	1	0	2	4	1	0	0	0	0	0	0	0	0	0	0
1064	19.5312	1	1	70	0	1	1	2	1	3	3	2	1	1	1	1	1	4	2	2	0	1	2	1	1	1	0	1	1	7	8	1	0	1
1065	25.7778	1	1	66	0	2	0	2	0	3	1	1	3	0	0	0	0	0	1	1	0	2	2	1	1	0	0	0	0	0	0	0	0	0
1066	19.6283	2	2	65	0	1	0	2	1	4	4	2	1	0	0	0	0	0	1	1	0	2	2	1	1	0	0	0	0	1	0	1	1	0
1067	20.3727	1	1	71	0	5	0	2	0	3	3	2	1	1	0	0	1	4	1	1	1	2	2	1	1	0	0	0	0	0	0	0	0	0
1068	27.9904	1	1	72	0	2	0	2	0	2	1	1	1	0	1	0	1	1	2	3	0	2	2	0	0	1	0	0	0	1	3	1	0	0
1069	20.3125	1	2	65	0	3	0	2	1	2	2	2	1	0	0	0	0	0	2	3	1	2	2	1	0	0	0	0	0	0	0	1	0	0
1070	23.1834	1	1	69	1	2	1	2	1	2	1	1	2	0	1	0	1	2	2	3	0	1	2	0	0	1	0	0	0	3	2	0	0	0
1071	21.3333	2	1	70	0	2	0	2	1	1	1	2	1	0	1	0	1	0	1	1	0	2	1	0	0	1	1	0	1	3	8	1	0	1
1072	21.6413	2	1	62	0	2	0	2	0	2	1	1	3	0	0	0	0	0	1	1	0	1	1	1	0	0	0	0	0	0	0	0	0	0
1073	22.4913	1	1	70	0	2	0	2	1	2	1	1	1	1	1	0	1	4	1	3	0	1	2	1	1	1	0	0	1	4	8	1	1	1
1074	20.3244	2	2	77	0	5	0	2	0	4	4	2	1	1	1	0	1	3	1	1	1	2	1	1	1	1	0	1	1	7	9	1	0	1
1075	20.83	2	1	75	0	2	0	2	0	4	1	1	1	1	1	1	1	4	1	1	0	1	1	1	1	1	0	0	0	2	1	0	0	1
1076	17.9012	2	1	66	0	4	0	2	1	2	2	2	2	0	1	1	1	4	1	1	0	2	1	1	1	0	0	0	0	0	0	0	1	0
1077	21.8776	2	1	76	0	4	1	2	1	4	3	2	2	0	0	0	0	1	1	1	1	4	4	1	0	0	0	1	0	6	1	0	0	0
1078	25.9695	2	1	75	0	2	0	2	1	2	3	1	3	0	0	0	1	0	1	1	1	3	2	1	1	1	0	0	1	2	5	1	0	0
1079	18.2899	1	2	65	0	2	0	2	1	3	3	1	1	0	0	0	0	0	1	1	1	4	4	1	1	0	0	0	0	0	0	0	0	0
1080	28.959	1	1	73	0	2	0	2	1	4	3	2	1	0	0	0	0	2	2	2	1	4	4	1	1	0	0	0	0	0	0	1	0	0
1081	21.0828	1	1	73	0	2	0	2	0	2	2	1	1	0	1	0	1	3	1	2	0	1	3	1	1	0	0	0	0	3	2	0	1	0
1082	25.3069	1	3	70	0	2	0	2	0	2	3	2	3	1	0	0	1	2	3	1	0	4	1	1	1	0	0	0	0	0	0	1	0	1
1083	24.4561	1	1	70	0	1	1	2	1	1	1	1	1	0	0	0	0	0	3	3	0	1	4	0	1	0	0	0	0	0	0	0	0	0
1084	21.1073	1	1	71	0	3	0	2	1	2	2	1	2	0	0	0	0	0	1	1	1	3	3	1	1	0	0	0	0	0	0	0	0	0
1085	26.1066	1	1	82	0	3	0	2	1	2	2	1	1	0	0	0	0	2	1	2	1	2	1	1	0	1	1	0	1	4	6	0	0	1
1086	18.4911	2	1	61	0	2	0	2	1	2	1	2	1	0	1	0	1	1	3	1	1	4	4	1	1	0	0	0	0	0	0	1	0	0
1087	21.4844	1	1	65	0	2	0	2	1	2	2	1	2	0	1	0	1	3	3	2	0	1	1	1	1	0	0	0	0	0	0	1	1	0
1088	26.2227	2	1	72	0	2	0	2	1	3	2	1	1	0	1	0	1	1	1	1	1	2	2	0	0	1	0	0	2	4	11	1	1	1
1089	20.9566	2	1	62	0	1	0	2	1	2	2	1	2	0	1	0	1	1	1	1	0	1	1	1	1	0	0	0	0	0	0	0	0	0
1090	20.3704	1	1	62	0	1	0	2	0	2	1	1	1	1	0	0	1	2	1	2	0	1	1	0	0	1	0	0	0	0	0	1	1	0
1091	18.5529	2	1	70	1	3	1	2	1	2	3	1	1	0	1	1	1	2	1	1	0	3	1	1	0	1	1	1	1	7	8	0	0	1
1092	19.5918	1	1	68	0	2	0	2	0	3	2	1	1	0	0	0	0	0	1	3	0	2	4	1	0	0	0	0	0	3	2	0	1	0
1093	25.3906	2	1	60	0	3	1	2	1	2	2	2	2	0	0	1	1	0	1	1	1	4	1	1	0	0	0	0	0	4	0	0	0	0
1094	24.3375	1	1	76	0	3	0	2	1	3	4	2	2	0	1	0	1	1	1	2	0	4	4	1	1	1	0	0	0	1	2	1	0	0
1095	23.8054	2	1	68	0	2	0	2	1	2	1	1	2	1	0	1	1	4	1	1	0	4	4	1	1	0	0	0	0	0	0	0	0	1
1096	22.0386	1	1	63	0	1	0	2	0	2	1	1	1	1	1	0	1	4	1	2	0	1	2	1	1	0	0	0	0	0	0	0	0	0
1097	19.5312	1	1	74	0	1	1	2	0	1	1	1	1	0	1	1	1	2	2	3	0	1	2	0	0	1	0	1	2	9	11	1	1	1
1098	23.4509	2	1	76	0	2	1	2	1	3	2	2	2	1	1	1	1	3	1	1	0	1	4	1	1	1	0	0	0	1	2	1	0	0
1099	21.3333	2	1	68	0	1	0	2	1	2	1	1	1	1	1	1	1	4	1	1	0	1	4	1	0	0	0	0	0	0	0	0	0	0
1100	29.9688	1	2	65	0	1	0	2	1	3	4	1	1	0	0	1	1	1	1	2	0	1	1	1	0	1	0	0	0	0	0	1	0	0
1101	20.7612	1	2	69	0	3	0	2	1	4	4	2	1	0	0	0	0	0	1	1	1	2	4	1	0	0	0	0	0	0	0	1	0	0
1102	24.7721	1	1	69	0	2	0	2	1	3	1	1	1	1	1	0	1	4	1	2	1	4	4	1	1	0	1	1	0	6	0	0	0	0
1103	21.7993	2	1	67	1	2	0	2	0	3	1	1	1	1	1	0	1	2	1	1	0	2	2	1	0	0	0	1	0	5	3	1	1	0
1104	24.4444	1	1	67	1	4	0	2	0	4	1	2	1	0	0	0	0	0	1	1	0	4	4	1	0	0	0	0	0	0	0	0	0	0
1105	27.3438	2	1	69	0	2	1	2	0	3	3	2	2	0	0	0	0	1	1	1	1	2	2	1	1	0	0	0	0	1	0	1	0	0
1106	31.25	1	1	70	0	2	0	2	0	2	2	1	1	0	1	0	1	2	1	2	0	3	3	1	0	0	0	0	0	1	0	0	0	0
1107	23.4375	2	1	70	0	3	0	2	1	2	1	1	3	0	0	0	0	0	1	1	0	4	4	1	1	0	0	0	0	0	1	0	0	0
1108	23.5078	1	1	66	0	4	0	2	1	4	3	2	2	0	0	0	0	1	1	1	1	2	2	1	1	1	0	1	0	7	4	0	0	0
1109	24.2215	1	2	70	0	3	0	2	1	2	4	2	1	1	1	0	1	3	1	3	1	1	1	1	1	1	1	1	2	7	11	1	1	1
1110	20.7612	2	2	80	0	5	0	2	0	4	4	3	2	0	1	0	1	1	1	1	1	1	1	1	0	0	0	0	0	0	0	1	0	0
1111	21.3593	2	2	65	0	2	0	2	1	4	4	2	1	0	0	0	0	0	3	3	0	1	4	1	1	1	0	0	0	0	0	1	0	0
1112	23.4375	2	2	82	0	4	0	2	1	4	4	1	3	0	1	0	1	2	1	1	0	1	1	1	1	1	0	0	0	0	1	1	0	1
1113	12.8558	1	2	62	0	2	0	2	1	4	2	2	1	0	0	0	0	0	1	1	1	2	2	1	1	1	0	0	0	1	2	0	1	1
1114	23.6614	2	2	67	0	3	0	2	1	3	4	2	2	0	0	0	0	0	1	1	0	4	3	1	0	0	0	0	0	3	2	0	0	0
1115	21.83	2	2	65	0	1	0	2	1	3	4	2	1	0	1	0	1	1	1	1	0	2	1	1	1	1	0	0	0	0	0	1	1	1
1116	28.7347	1	3	70	0	2	0	2	1	2	1	1	2	0	0	0	0	1	1	3	0	1	4	1	1	0	0	0	0	1	0	0	0	0
1117	22.5827	1	1	66	1	2	0	2	1	1	1	1	1	0	0	0	0	0	1	3	0	3	3	1	0	0	0	0	0	1	1	1	1	0
1118	23.8087	2	1	75	0	3	0	2	1	3	3	2	3	1	1	1	1	4	1	1	1	2	2	1	1	1	1	1	2	6	10	0	0	1
1119	20.4152	1	1	69	0	1	0	2	1	2	1	1	1	1	0	1	1	2	1	1	0	1	4	1	1	0	0	0	0	0	0	0	0	0
1120	27.7551	1	2	66	0	3	0	2	1	3	4	1	1	0	0	0	0	0	3	2	0	4	1	1	1	0	0	0	0	0	0	0	1	0
1121	25.0593	2	2	70	0	2	0	2	1	4	4	1	1	0	0	0	0	0	3	1	1	2	1	1	1	0	0	0	0	0	0	1	0	0
1122	23.3091	2	2	60	0	2	0	2	1	3	2	1	1	0	0	0	0	0	1	1	0	3	4	1	0	0	0	0	0	0	0	0	0	0
1123	23.4586	2	2	77	0	5	1	2	1	4	4	3	2	0	1	1	1	4	1	1	1	3	2	1	0	1	0	1	1	7	7	0	0	1
1124	25.0593	2	2	61	0	3	0	2	0	2	2	1	2	0	0	0	0	0	1	1	0	1	1	1	0	0	0	0	0	0	1	0	0	0
1125	20.7008	1	1	84	0	4	0	2	1	2	1	1	1	1	1	1	1	4	2	2	0	1	1	1	1	1	0	1	0	5	1	1	1	1
1126	23.634	2	2	63	0	2	0	2	1	4	4	1	1	0	0	0	0	0	1	1	0	1	1	1	0	0	0	1	1	7	6	0	1	0
1127	21.4844	2	2	70	0	4	1	2	1	4	4	2	1	0	0	0	0	2	1	1	1	1	1	1	1	0	0	0	0	1	1	0	0	0
1128	27.6817	2	1	70	1	1	0	2	1	2	1	1	1	0	0	0	0	0	1	1	0	4	1	0	0	0	0	0	0	4	1	1	0	0
1129	26.2596	1	1	65	0	2	0	2	0	1	1	1	1	1	0	0	1	2	2	2	1	4	1	1	1	0	1	0	0	0	0	0	0	0
1130	20.7612	1	1	73	0	4	0	2	1	2	2	1	3	0	1	0	1	2	1	1	0	2	1	1	0	0	0	0	0	2	3	1	0	0
1131	18.6115	2	2	61	0	3	0	2	1	3	3	1	3	0	0	0	0	0	3	1	0	4	1	1	0	0	0	0	0	0	0	0	0	0
1132	25.8065	1	1	67	1	2	1	2	0	2	1	1	1	0	0	1	1	3	2	2	0	1	1	0	0	0	0	1	1	7	7	0	0	0
1133	25.6055	1	1	74	0	1	0	2	1	4	2	1	1	1	1	0	1	2	1	2	0	1	1	1	1	1	0	0	0	0	0	1	1	1
1134	21.4844	1	1	70	0	4	0	2	1	3	3	2	1	1	1	0	1	4	1	2	1	4	2	1	1	1	0	0	0	1	1	0	0	1
1135	21.7014	2	2	70	0	4	1	2	0	2	4	2	2	0	1	0	1	4	1	1	0	2	2	1	0	1	1	1	1	7	7	1	1	1
1136	18.026	2	1	68	0	3	1	2	1	2	1	1	3	0	0	0	0	1	1	1	1	2	1	1	0	1	1	0	0	0	0	0	0	0
1137	21.9899	2	1	70	0	3	0	2	1	3	3	2	1	0	0	1	1	0	1	1	1	1	2	1	1	0	0	0	0	0	0	0	0	0
1138	18.3655	2	3	65	0	3	0	2	0	2	2	1	1	0	0	0	0	3	1	1	0	4	1	1	0	1	0	1	1	7	9	0	0	1
1139	28.125	1	1	68	0	2	0	2	1	2	1	1	1	0	1	0	1	2	1	3	0	1	1	1	0	1	1	1	1	7	9	0	0	0
1140	17.7096	1	1	89	0	2	0	2	0	3	2	1	1	0	0	0	0	0	2	2	0	1	1	1	1	1	0	0	0	0	4	1	1	1
1141	26.2976	1	1	67	0	2	0	2	1	2	2	1	1	0	1	1	1	2	1	3	0	2	4	0	0	1	0	1	1	7	9	0	1	1
1142	23.0112	2	1	70	1	2	0	2	0	1	2	1	1	0	1	0	1	3	1	1	1	2	1	1	1	1	1	1	3	7	18	1	1	1
1143	32.912	1	1	70	0	3	0	2	1	2	1	1	1	0	0	1	1	0	1	3	0	4	4	1	1	0	0	0	0	0	0	0	0	0
1144	15.3046	1	2	70	0	5	0	2	0	4	4	2	2	0	0	0	0	0	1	1	0	2	2	1	0	0	0	0	0	1	1	0	1	0
1145	18.9745	1	1	64	0	4	0	2	1	3	2	1	1	0	1	0	1	0	1	1	0	1	2	1	1	1	0	0	0	0	0	0	0	0
1146	23.7387	2	1	74	0	2	1	2	1	2	2	1	1	0	0	1	1	2	1	1	0	1	2	1	1	1	0	0	0	3	1	1	0	1
1147	26.398	1	1	80	0	3	0	2	0	4	3	2	2	1	1	0	1	4	1	2	1	4	4	1	0	0	1	0	0	0	0	1	1	1
1148	24.093	1	1	65	0	3	0	2	1	3	3	2	1	1	1	0	1	4	1	2	1	1	4	1	1	0	0	0	0	4	1	0	0	0
1149	22.719	1	1	71	0	3	0	2	0	3	1	1	1	0	0	0	0	0	1	1	0	2	4	1	1	0	0	0	0	0	0	0	0	0
1150	27.4348	1	1	69	0	3	0	2	1	2	2	1	1	0	0	0	0	0	2	3	0	1	1	1	1	1	1	0	0	0	2	0	0	1
1151	21.2279	1	1	73	0	3	0	2	0	2	2	2	2	1	0	0	1	2	2	3	1	2	1	1	1	0	1	0	0	1	2	0	0	0
1152	17.898	2	1	73	0	2	1	2	1	3	3	1	1	1	1	0	1	3	1	1	1	4	2	0	1	1	0	0	0	0	0	1	1	0
1153	22.0386	1	1	61	0	2	0	2	0	4	2	2	1	0	1	0	1	2	1	2	1	1	1	1	1	1	0	1	1	7	9	0	0	1
1154	27.7878	1	1	70	0	1	0	2	0	1	1	1	2	0	0	0	0	0	2	3	0	4	4	1	0	0	0	0	0	1	0	1	0	1
1155	25.6055	2	1	70	0	1	0	2	0	1	1	1	2	0	1	0	1	2	1	1	0	4	4	1	0	1	0	0	0	2	3	0	0	1
1156	20.5457	1	1	61	0	3	0	2	1	2	1	1	2	0	1	0	1	0	1	3	0	1	1	1	0	0	1	1	1	8	6	1	1	0
1157	24.1415	2	1	65	0	1	0	2	1	2	2	1	1	0	0	0	0	0	1	2	0	1	2	1	1	0	0	0	0	0	0	1	0	0
1158	28.0404	1	1	68	0	2	0	2	1	2	1	1	1	0	1	0	1	1	1	3	0	4	1	1	1	0	0	0	0	1	1	0	0	0
1159	21.5139	2	1	64	0	4	0	2	1	3	2	2	2	0	1	1	1	3	2	1	0	1	1	1	1	1	0	0	0	1	2	0	0	0
1160	18.7305	1	1	67	0	4	0	2	1	2	2	2	1	0	0	0	1	2	2	2	0	1	1	1	0	1	1	0	1	2	5	0	0	1
1161	28.0404	1	1	69	0	3	0	2	0	2	1	1	1	0	0	0	0	0	3	3	1	1	1	0	1	1	1	0	0	1	0	1	0	0
1162	27.0552	1	1	69	0	2	1	2	1	2	1	1	1	0	0	0	0	0	1	1	0	1	1	1	1	1	0	0	0	0	0	0	0	0
1163	21.2279	2	1	66	0	2	0	2	1	3	2	1	1	0	0	0	0	0	1	1	0	1	1	1	0	0	0	1	0	5	0	0	1	0
1164	18.7305	1	1	70	1	3	0	2	0	2	1	1	1	0	0	0	0	0	1	1	0	3	4	0	0	0	0	0	0	0	0	1	0	1
1165	37.8072	1	1	70	0	2	0	2	0	3	3	2	2	1	1	1	1	4	2	2	1	1	2	1	1	1	0	2	0	13	3	1	1	1
1166	22.0386	2	1	65	0	2	1	2	1	2	2	1	1	0	0	1	1	0	1	1	0	1	1	0	1	1	1	4	4	21	27	1	1	0
1167	20.9366	2	1	70	0	2	0	2	1	2	1	1	1	0	0	0	0	0	1	1	0	4	4	1	1	0	0	0	0	0	0	0	0	0
1168	23.3887	1	1	68	0	3	0	2	1	2	1	1	2	0	0	0	0	0	3	3	0	4	4	1	1	0	0	0	0	0	0	0	0	0
1169	29.6665	2	1	70	0	2	0	2	1	1	2	1	1	0	0	0	0	1	1	1	0	2	1	1	0	0	0	1	1	7	8	1	1	0
1170	17.4818	2	1	69	0	1	0	2	1	2	1	1	1	1	1	0	1	2	1	1	1	1	1	1	1	1	0	0	0	0	0	1	1	0
1171	22.0317	2	1	60	0	1	0	2	1	2	1	1	1	0	0	0	0	0	1	1	0	2	2	1	1	0	0	0	0	0	0	1	0	0
1172	24.974	2	1	63	0	3	0	2	1	4	2	1	1	0	0	0	0	0	1	1	0	2	2	1	1	0	0	0	0	0	0	0	0	0
1173	17.4818	1	1	73	0	2	1	2	1	3	3	3	1	0	1	1	1	4	3	3	0	1	1	0	0	1	0	0	0	0	0	1	0	0
1174	26.5731	2	1	70	1	2	0	2	1	3	1	1	1	0	0	0	0	0	1	1	0	1	4	1	1	0	0	0	0	0	0	0	0	0
1175	19.9792	2	1	67	0	2	0	2	1	3	2	1	1	0	0	1	1	3	1	1	0	1	1	0	1	1	0	2	1	10	5	0	0	0
1176	30.8012	1	1	81	0	5	1	2	0	4	3	2	3	0	1	0	1	4	2	2	1	1	1	1	1	1	0	0	1	3	8	1	0	1
1177	25.3515	1	1	65	0	4	0	2	1	2	1	1	2	1	1	0	1	1	3	3	0	1	2	1	0	0	0	0	0	0	0	0	0	0
1178	26.1224	1	1	60	0	2	0	2	1	1	1	1	1	0	0	0	0	0	2	2	0	1	1	1	1	0	0	0	0	0	0	0	0	0
1179	22.6562	2	1	70	0	2	0	2	0	3	1	1	1	0	1	1	1	4	1	1	0	1	1	0	0	1	1	3	3	14	15	0	1	1
1180	17.3469	1	1	65	0	2	0	2	1	4	2	1	2	0	0	0	0	0	1	3	0	1	1	1	0	0	0	0	0	0	0	0	1	0
1181	24.6548	2	1	81	0	3	0	2	1	2	3	3	1	0	1	0	1	4	1	1	1	2	1	1	1	1	0	0	0	0	1	1	1	1
1182	22.3133	2	3	63	0	3	0	2	0	4	4	1	2	0	0	0	0	0	1	1	0	4	1	1	0	0	1	0	0	0	0	0	0	0
1183	25.3515	1	1	66	0	1	0	2	1	2	2	1	1	0	0	0	0	0	3	3	0	1	1	0	0	1	1	0	0	0	0	1	0	1
1184	22.4913	1	1	72	0	5	0	2	0	4	3	2	2	0	1	0	1	2	2	2	1	4	3	1	0	0	1	1	0	6	3	0	1	0
1185	21.7784	2	1	72	0	3	0	2	1	2	3	2	2	1	1	1	1	4	1	1	0	2	2	1	0	0	0	1	2	5	10	1	1	1
1186	26.7759	2	1	68	0	3	0	2	1	3	3	2	2	0	1	0	1	1	1	1	0	1	1	1	0	0	0	1	1	8	5	1	1	1
1187	24.6548	2	1	70	0	4	1	2	0	2	3	2	2	0	0	0	1	3	1	1	0	4	1	0	0	0	1	1	1	7	9	0	0	0
1188	24.7721	2	1	69	0	2	0	2	1	2	3	1	1	0	1	1	1	4	1	1	1	2	2	1	0	1	0	1	0	7	2	0	0	1
1189	23.4375	1	1	63	0	2	0	2	1	4	2	1	2	1	0	0	1	2	3	3	0	1	1	1	1	0	0	0	0	0	0	0	0	0
1190	23.5294	1	1	70	0	2	0	2	1	2	2	1	1	1	1	1	1	2	1	3	0	2	2	1	0	1	1	3	3	14	18	1	1	1
1191	22.5981	1	1	70	0	3	0	2	1	3	3	1	1	1	1	0	1	0	1	1	0	4	1	1	1	1	1	1	1	5	7	1	0	0
1192	21.2245	2	1	79	0	2	0	2	1	1	2	1	1	1	1	0	1	4	1	1	0	1	1	1	1	0	0	0	0	0	0	1	0	1
1193	27.6817	2	1	70	0	2	1	2	1	3	2	1	1	0	0	0	0	0	1	1	0	1	1	1	0	0	0	1	1	9	5	1	1	0
1194	20.3223	1	1	70	0	2	0	2	1	3	2	2	2	1	1	1	1	3	1	3	0	1	1	1	0	1	0	1	0	7	1	0	0	1
1195	24.8016	2	1	70	0	2	0	2	1	4	3	2	1	1	0	0	1	4	1	1	0	1	1	1	0	0	0	0	0	0	0	0	0	0
1196	31.6158	2	1	63	1	3	0	2	1	2	3	2	3	0	1	0	1	0	1	1	0	1	1	1	1	0	0	1	0	7	4	1	1	0
1197	26.9896	2	1	63	0	2	0	2	1	2	3	2	2	0	0	1	1	3	1	1	0	2	2	1	1	0	0	1	0	6	4	0	0	0
1198	24.0741	2	1	74	0	2	1	2	1	2	2	2	2	0	1	1	1	4	2	1	0	1	1	1	1	0	0	0	0	0	1	0	0	0
1199	27.102	2	1	61	0	4	0	2	0	2	3	2	2	0	0	0	0	0	1	1	0	2	4	1	1	0	1	0	0	0	0	0	0	0
1200	27.4714	1	1	65	0	2	0	2	0	1	1	1	2	0	0	0	0	0	1	1	0	1	1	0	0	0	0	0	0	0	0	0	0	0
1201	21.6311	2	1	65	0	3	0	2	1	4	3	1	1	0	0	0	0	0	3	1	1	4	4	1	0	0	0	0	0	0	0	0	0	0
1202	23.6614	1	1	60	0	2	0	2	1	2	1	1	2	0	0	1	1	1	1	1	1	1	3	1	1	0	0	0	0	0	0	0	1	0
1203	27.6888	1	1	73	0	4	1	2	1	2	2	2	2	1	1	0	1	4	2	3	0	2	1	1	0	1	0	0	0	3	1	1	0	1
1204	20.0877	2	1	66	0	4	0	2	1	2	3	1	2	0	0	0	0	0	1	1	0	1	3	1	1	0	1	0	0	0	0	1	0	0
1205	22.9854	1	1	78	0	4	0	2	0	4	3	2	2	0	1	0	1	2	1	1	1	2	1	1	0	0	0	0	0	0	0	0	1	0
1206	27.2874	1	1	62	0	5	0	2	1	4	3	2	2	0	1	1	1	4	2	2	1	4	1	1	0	0	0	0	0	1	0	0	1	0
1207	24.6548	2	3	70	0	1	0	2	1	3	3	2	1	0	0	0	1	0	1	1	0	2	1	1	1	1	0	1	1	6	7	1	1	0
1208	22.4913	1	3	70	0	2	0	2	0	2	2	1	1	1	0	0	1	3	3	3	0	1	1	1	1	0	0	1	1	5	5	0	1	0
1209	27.4589	2	1	72	0	2	1	2	1	1	3	2	1	0	0	0	0	1	1	1	0	1	1	1	1	1	0	0	2	2	10	0	0	1
1210	24.9199	1	3	65	0	3	0	2	0	2	1	1	2	0	0	0	0	0	1	3	1	4	4	1	1	0	1	0	0	0	0	0	0	0
1211	22.1893	2	1	63	0	2	1	2	1	3	3	2	1	0	0	0	0	0	1	1	1	2	2	1	0	0	0	0	0	0	0	0	1	0
1212	21.9138	1	1	70	0	4	0	2	0	4	2	1	1	0	0	0	0	0	1	3	0	4	2	1	1	0	0	0	0	0	0	0	0	0
1213	22.1893	1	1	71	0	2	0	2	1	2	2	1	1	0	1	0	1	1	1	3	0	2	1	0	1	1	1	2	2	12	14	1	0	1
1214	20.5457	2	1	73	0	5	1	2	1	4	4	3	2	0	0	0	0	0	1	1	1	1	1	1	1	0	0	0	0	0	0	0	0	0
1215	25.2174	1	1	73	0	2	0	2	0	2	3	2	2	0	0	0	0	0	3	3	0	2	4	1	0	0	0	0	0	0	0	0	0	0
1216	29.6158	1	1	69	1	4	0	2	1	2	3	2	2	0	0	1	1	2	1	3	0	4	1	1	0	0	0	0	0	2	1	0	0	0
1217	26.1427	2	1	64	0	2	0	2	1	2	3	1	1	0	0	0	0	0	1	1	0	1	1	1	0	0	0	0	0	0	0	0	0	0
1218	20	2	1	70	0	2	0	2	1	2	1	1	1	1	0	1	1	3	1	1	0	1	1	0	0	1	0	0	0	3	4	1	1	1
1219	27.5482	2	1	80	1	2	1	2	1	2	3	2	1	0	1	0	1	2	1	1	0	1	1	1	1	1	1	1	1	5	9	1	1	1
1220	21.4844	1	1	65	0	1	0	2	1	4	1	1	1	0	1	0	1	2	1	1	0	1	1	0	0	1	0	1	1	7	6	1	0	1
1221	29.0698	2	1	75	0	2	1	2	1	3	3	1	1	1	1	0	1	4	1	1	1	4	2	1	0	0	0	1	1	7	8	0	1	0
1222	19.5312	2	1	81	0	2	0	2	1	4	2	2	1	1	1	1	1	4	1	1	1	1	1	1	0	1	0	1	3	7	15	1	1	1
1223	22.0408	2	1	62	0	3	0	2	1	4	4	2	1	0	0	0	0	0	1	1	0	1	1	1	1	0	0	0	0	0	0	0	1	0
1224	27.0552	2	1	70	0	1	0	2	1	1	2	1	1	0	1	1	1	2	1	1	0	1	4	1	0	1	0	1	1	7	9	1	1	1
1225	25	2	1	69	0	2	0	2	1	1	1	2	1	1	1	1	1	4	1	1	0	4	2	1	1	0	0	1	0	8	2	0	0	0
1226	23.8728	1	1	74	0	2	0	2	1	1	1	2	1	0	0	0	0	0	3	2	0	4	2	1	0	0	0	0	0	0	0	1	1	0
1227	19.5312	2	1	63	0	2	0	2	1	1	1	2	1	1	0	1	1	3	1	1	0	2	2	1	0	0	0	1	0	7	2	0	0	0
1228	24.2215	2	1	68	0	2	0	2	1	1	1	2	1	0	1	0	1	2	1	1	0	2	2	1	0	0	0	1	1	5	5	0	1	0
1229	22.8571	1	1	73	0	2	0	2	1	1	1	2	1	0	1	1	1	4	2	2	0	2	2	1	1	0	0	0	0	0	0	0	1	1
1230	17.5781	1	2	65	0	3	0	2	1	2	1	1	1	0	1	0	1	2	1	3	0	2	1	0	0	1	1	1	1	7	8	1	1	1
1231	24.7676	1	1	71	0	2	1	2	0	2	1	1	2	0	0	0	0	2	2	1	0	2	1	1	0	1	0	0	0	0	0	0	0	0
1232	23.4375	2	1	71	0	3	0	2	0	2	2	2	1	0	1	0	1	2	1	2	0	2	1	0	0	0	1	0	0	1	1	1	0	0
1233	25.0593	2	1	74	0	2	0	2	0	2	3	1	1	0	1	0	1	1	1	1	1	3	2	1	1	1	0	0	0	1	2	1	0	1
1234	20.0288	1	1	76	0	4	0	2	0	3	3	2	1	0	1	0	1	1	1	3	1	2	2	1	1	1	0	0	0	2	3	1	1	1
1235	21.8724	1	1	67	0	2	1	2	1	2	2	1	1	1	0	0	1	2	1	1	0	2	1	1	1	0	0	0	0	0	1	0	0	0
1236	23.2335	1	1	99	0	2	1	2	1	2	2	2	1	0	0	0	0	2	1	1	0	1	1	1	1	1	1	1	1	7	9	1	1	1
1237	21.6128	2	1	73	0	2	1	2	1	2	3	1	1	0	1	0	1	1	1	1	0	1	1	0	0	0	0	1	0	7	3	0	0	0
1238	22.6562	2	1	70	0	3	0	2	1	2	1	2	1	0	1	0	1	4	1	1	0	4	4	1	1	1	1	0	0	4	0	1	1	0
1239	24.4444	1	1	64	0	2	0	2	1	2	1	1	1	0	0	1	1	2	1	2	0	1	4	1	1	0	0	0	0	0	0	0	0	0
1240	20	2	1	62	0	2	0	2	1	2	1	1	1	1	1	0	1	4	1	1	0	2	4	1	1	0	0	1	1	7	6	0	1	0
1241	19.8413	2	1	61	0	3	0	2	0	1	2	2	2	0	0	0	1	0	1	1	0	1	1	1	0	0	0	0	0	0	0	0	0	0
1242	19.0311	1	1	77	0	3	0	2	1	2	1	2	1	0	1	0	1	2	1	2	0	2	2	0	0	0	1	0	0	0	0	1	1	0
1243	28.3039	1	1	63	0	2	0	2	0	4	1	1	1	0	0	1	1	0	3	3	0	1	4	0	0	0	0	0	0	0	0	0	1	1
1244	23.8054	2	1	84	0	2	1	2	0	3	3	1	1	0	0	0	0	0	1	1	1	2	2	1	1	1	0	1	1	7	9	1	0	1
1245	22.0317	2	1	80	0	1	0	2	1	2	2	2	1	0	0	0	1	1	1	1	1	1	1	1	0	1	1	0	0	0	0	0	1	1
1246	23.4952	1	1	81	0	2	0	2	1	2	2	2	1	1	1	1	1	3	1	1	1	2	2	1	1	1	1	0	0	0	0	0	0	1
1247	24.8358	2	1	81	0	2	0	2	1	2	2	1	1	0	1	0	1	1	1	1	1	2	2	1	0	1	1	0	0	0	0	0	0	1
1248	20.0692	2	1	72	0	1	0	2	1	2	2	1	1	1	0	0	1	1	1	1	0	1	1	1	1	1	1	0	0	0	0	1	0	1
1249	20	1	1	93	0	2	0	2	1	3	3	1	1	0	0	0	0	0	1	1	0	2	2	1	1	1	1	1	1	7	5	1	0	1
1250	20.8117	1	1	87	0	2	0	2	1	2	4	1	1	1	0	0	1	1	1	1	0	1	1	1	1	1	1	0	0	0	0	1	0	1
1251	20	2	1	84	0	1	0	2	0	3	3	1	1	0	1	1	1	1	1	1	0	1	1	1	1	1	1	1	0	7	4	0	0	1
1252	22.2137	2	1	80	0	2	0	2	1	3	2	1	1	0	0	1	1	1	1	1	0	1	1	1	1	1	1	0	0	0	0	0	1	1
1253	21.5139	2	1	69	0	2	0	2	1	2	2	1	1	1	1	0	1	2	1	1	1	2	2	1	1	0	1	0	0	0	0	0	0	0
1254	19.6311	2	1	83	0	1	0	2	1	3	3	1	1	1	1	0	1	2	1	1	1	2	2	1	1	1	0	0	0	0	0	0	0	1
1255	21.4844	2	1	81	0	1	0	2	1	3	3	1	1	1	1	0	1	2	1	1	1	2	2	1	1	1	1	0	0	0	0	0	0	1
1256	19.5312	1	1	80	0	2	0	2	1	3	2	1	1	0	0	0	0	0	1	1	0	1	1	1	1	1	1	1	0	7	0	1	1	1
1257	24.9989	1	2	65	0	2	0	2	1	4	2	1	1	1	1	0	1	0	1	1	1	4	2	1	1	1	0	1	2	7	11	0	1	1
1258	19.5312	2	1	76	0	1	0	2	1	2	1	1	1	0	1	0	1	3	1	1	1	1	1	1	1	1	0	1	1	7	9	1	1	1
1259	17.5781	1	1	62	1	3	0	2	1	3	1	1	2	0	1	0	1	3	3	2	1	4	4	1	1	1	1	1	1	7	8	0	1	1
1260	21.6413	2	1	61	0	2	0	2	1	2	1	1	2	0	1	1	1	2	1	1	1	4	4	1	0	1	1	1	1	7	9	0	1	1
1261	25.9107	1	1	65	0	2	0	2	0	2	2	1	1	0	1	0	1	3	2	2	1	4	4	0	0	1	1	1	1	7	9	0	1	1
1262	33.9844	1	1	65	0	5	0	2	1	2	1	1	2	0	1	0	1	2	2	2	0	4	2	1	0	1	0	0	1	1	5	0	1	0
1263	18.026	1	1	64	0	3	0	2	1	2	1	1	1	0	0	0	0	0	2	2	0	4	2	1	1	0	0	0	0	0	2	0	0	0
1264	28.8889	2	1	67	0	2	0	2	0	3	2	2	1	0	0	0	0	1	1	1	0	2	1	1	0	0	1	0	0	0	0	0	0	0
1265	24.3375	1	1	86	0	4	0	2	0	3	2	2	2	0	1	1	1	3	1	1	1	4	4	0	0	1	1	1	1	7	9	1	1	1
1266	20.7612	2	1	71	0	1	0	2	0	2	1	2	1	0	0	0	1	2	1	1	0	1	2	0	0	0	0	1	1	7	5	0	0	0
1267	32	2	1	68	0	2	0	2	1	2	1	1	2	0	1	1	1	4	1	1	1	3	3	1	1	1	0	0	0	0	0	0	1	1
1268	26.1224	2	1	64	0	2	0	2	1	2	1	1	2	0	1	0	1	2	1	1	1	2	4	1	1	0	1	1	0	7	2	0	1	0
1269	19.91	2	1	70	0	2	0	2	1	3	2	1	1	0	1	0	1	1	1	1	1	2	4	1	0	1	0	1	1	7	9	1	0	1
1270	20.5457	1	1	62	0	3	0	2	1	3	2	1	2	0	0	0	0	0	1	1	0	2	2	1	0	0	0	0	0	0	0	0	0	0
1271	19.1001	1	2	60	0	1	0	2	0	2	1	1	2	0	1	0	1	2	1	1	0	4	1	1	1	0	0	0	0	3	1	0	0	0
1272	22.4913	2	1	76	0	2	0	2	0	4	2	1	1	0	1	0	1	0	3	1	1	1	4	1	1	1	1	1	1	7	7	1	1	1
1273	20.8325	2	1	76	0	2	0	2	1	4	1	1	1	0	0	0	0	0	1	1	1	4	2	1	1	0	0	0	0	1	0	0	0	0
1274	20.4152	2	1	60	0	3	0	2	1	1	2	1	1	0	0	0	0	0	1	1	1	4	4	1	1	0	0	0	0	0	0	0	0	0
1275	22.2222	1	1	60	0	4	0	2	1	2	2	1	1	0	0	0	0	0	3	1	0	4	4	1	1	0	0	0	0	0	0	0	0	0
1276	22.4913	1	1	61	0	3	0	2	1	3	1	1	2	0	0	0	0	0	3	3	1	1	4	0	0	0	0	0	0	0	0	0	0	0
1277	25.1532	1	1	69	0	1	0	2	1	3	4	1	1	0	1	0	1	1	3	3	0	1	2	1	1	0	0	0	0	0	0	0	0	1
1278	24.974	1	1	61	0	3	0	2	1	3	3	2	1	1	0	1	1	2	1	3	1	2	2	1	1	0	1	0	0	0	1	1	0	0
1279	24.6181	2	1	61	0	2	0	2	1	2	3	1	1	0	0	0	0	0	1	1	1	4	4	1	1	0	0	0	0	4	0	0	0	0
1280	22.0317	2	1	85	0	3	0	2	0	3	3	2	2	1	1	1	1	4	1	1	0	1	1	0	0	1	1	0	0	0	0	0	0	1
1281	17.7778	2	1	65	0	5	0	2	1	3	3	2	2	0	0	0	0	0	1	1	1	4	2	1	0	0	1	0	0	0	0	0	0	0
1282	27.3438	2	1	61	0	2	0	2	1	1	3	1	1	0	1	0	1	1	1	1	0	1	1	0	0	1	0	0	0	1	4	0	0	0
1283	26.2976	1	1	71	0	1	0	2	0	1	1	1	1	0	0	0	0	0	3	3	0	1	1	0	0	1	1	3	3	15	18	1	1	1
1284	19.0311	1	1	65	0	2	0	2	1	1	1	1	2	0	0	0	0	0	1	1	0	1	1	0	0	0	0	0	0	0	0	0	0	0
1285	20.5191	2	1	60	0	2	0	2	1	1	1	1	2	0	0	0	0	0	1	1	0	1	1	0	0	0	0	0	0	0	0	0	0	0
1286	19.052	1	1	62	0	3	0	2	1	2	1	1	1	1	1	0	1	2	1	1	0	2	1	1	0	0	1	0	0	0	0	0	0	0
1287	24.6548	2	1	75	0	3	0	2	0	3	3	2	1	1	0	0	1	1	1	1	1	4	4	1	0	0	1	0	0	0	0	0	0	0
1288	20.7612	1	1	79	0	3	0	2	1	2	3	2	2	0	0	0	0	0	3	3	0	1	1	0	0	1	0	0	0	0	2	0	1	1
1289	24.6548	1	1	60	0	3	0	2	1	1	1	1	1	1	0	0	1	1	1	3	1	2	2	1	0	0	1	0	0	0	0	0	0	0
1290	22.1003	1	1	76	0	5	0	2	0	4	3	2	2	1	1	1	1	4	2	1	1	4	1	1	0	0	1	0	0	0	4	0	0	0
1291	25.3906	1	1	65	0	2	0	2	1	1	1	1	2	0	0	0	0	0	1	1	0	1	1	0	0	0	0	0	0	0	0	0	0	0
1292	22.6003	1	1	82	0	2	0	2	1	1	1	1	1	0	0	0	0	0	1	1	0	1	1	0	0	1	0	0	0	0	1	0	0	1
1293	20	1	1	64	0	2	0	2	0	2	3	1	2	0	0	0	0	0	3	1	0	4	4	1	0	0	0	0	0	0	0	0	0	0
1294	22.4913	2	1	85	0	2	0	2	0	1	1	1	3	0	0	0	0	0	1	1	0	1	1	0	0	1	0	0	0	1	0	0	0	1
1295	23.1911	1	1	78	0	4	0	2	0	3	3	2	1	1	0	0	1	0	2	2	1	1	1	1	0	1	1	1	1	6	6	0	1	1
1296	24.8016	2	1	80	0	2	0	2	0	2	3	2	2	1	1	0	1	3	1	1	0	1	1	0	0	1	0	0	0	1	1	0	0	1
1297	23.8751	2	1	67	0	4	0	2	1	2	3	2	1	1	0	1	1	4	1	1	0	1	1	0	0	1	0	0	0	0	2	0	0	1
1298	20.9572	1	1	90	0	5	0	2	1	4	3	2	2	1	1	0	1	2	2	2	1	4	4	1	1	0	0	0	0	0	0	1	1	0
1299	24.8163	1	1	61	0	4	0	2	0	2	1	2	3	1	1	1	1	4	1	1	1	2	1	0	0	1	0	0	0	0	0	0	0	0
1300	23.4586	1	1	67	0	2	0	2	1	2	1	2	2	1	1	1	1	2	1	3	0	4	1	0	0	1	0	0	0	0	2	1	0	0
1301	23.4375	1	1	69	0	5	0	2	0	2	3	2	2	1	0	0	1	3	1	2	1	1	1	0	0	1	1	0	0	2	2	0	0	0
1302	26.1427	1	1	71	0	2	0	2	1	4	3	2	2	1	1	0	1	2	2	2	1	2	2	0	0	1	0	1	1	7	7	0	1	1
1303	18.2615	1	1	79	0	2	0	2	1	4	3	1	1	1	1	0	1	4	1	1	0	2	1	1	0	1	0	0	0	0	0	0	0	0
1304	23.8281	1	1	69	0	3	0	2	1	3	3	1	1	1	0	1	1	2	1	3	1	2	3	1	1	0	1	0	0	0	0	0	0	0
1305	17.6693	1	1	77	0	2	0	2	1	2	3	2	1	1	1	1	1	3	2	2	0	3	2	0	1	1	0	1	1	7	8	1	1	0
1306	22.2041	1	1	62	0	3	0	2	0	2	3	2	3	1	1	1	1	4	1	2	0	1	1	0	0	1	0	0	0	0	2	0	0	0
1307	27.8876	1	1	77	0	5	0	2	1	4	3	2	2	1	1	0	1	4	1	1	0	1	1	0	0	1	1	0	1	4	5	1	0	1
1308	19.5609	1	1	83	0	2	0	2	1	2	3	1	1	1	1	0	1	2	2	2	0	1	1	1	0	0	1	0	0	1	2	1	1	1
1309	29.4107	2	1	70	0	2	0	2	0	2	3	2	2	1	0	0	1	3	1	1	0	1	1	0	0	1	0	0	0	0	3	1	0	0
1310	24.4898	2	1	70	0	2	0	2	0	1	1	1	1	1	1	1	1	4	1	1	0	1	1	0	0	1	0	0	1	0	6	0	0	1
1311	25.6896	1	1	61	0	4	0	2	1	1	1	1	1	1	0	1	1	2	1	1	0	2	2	1	0	0	1	0	0	0	0	0	0	0
1312	28.1943	1	1	72	0	1	0	2	0	1	1	1	1	0	0	0	0	0	1	2	0	1	1	0	0	0	0	0	0	0	3	0	0	0
1313	22.2291	2	1	74	0	3	0	2	1	3	3	3	2	1	1	1	1	4	1	1	1	1	1	1	1	1	1	0	0	0	0	0	0	1
1314	20.7756	2	1	73	0	3	0	2	1	3	3	2	2	1	1	1	1	4	1	1	0	2	3	1	1	1	0	1	1	6	6	0	1	1
1315	22.1893	1	1	61	0	4	0	2	1	3	2	1	2	1	1	0	1	2	1	2	0	2	2	1	1	1	1	0	0	0	0	0	0	1
1316	23.4375	1	1	67	0	4	0	2	0	1	3	2	2	1	1	0	1	2	1	1	0	1	1	0	0	1	1	0	0	0	1	0	0	0
1317	26.1224	2	1	71	0	2	0	2	1	4	1	1	1	0	0	0	0	0	1	1	0	4	1	1	0	0	0	0	0	0	1	0	1	0
1318	23.03	2	1	64	0	4	0	2	1	4	2	2	2	0	0	0	0	0	1	1	0	4	1	1	0	0	1	0	0	0	1	0	1	0
1319	27.5482	2	1	73	0	2	0	2	1	4	3	2	2	1	1	1	1	4	1	2	1	1	1	1	0	1	0	0	0	0	2	0	1	1
1320	26.0375	1	1	79	0	3	0	2	1	2	3	2	1	1	0	0	1	1	1	1	0	1	1	1	0	1	1	0	0	0	2	1	1	1
1321	25.7202	1	1	62	0	3	0	2	1	2	3	2	1	1	0	0	1	1	1	1	1	4	2	1	0	0	1	0	0	0	0	0	0	1
1322	19.7239	1	1	64	0	4	0	2	0	2	2	2	1	1	0	0	1	1	1	1	1	4	4	1	0	0	1	0	0	0	0	0	0	1
1323	21.0938	1	1	89	0	3	0	2	0	1	1	1	1	1	1	0	1	3	1	1	0	1	1	0	0	1	0	0	0	0	1	0	0	0
1324	23.8751	1	1	67	0	3	0	2	1	2	2	1	2	0	0	0	0	0	1	1	1	4	4	1	0	0	1	0	0	0	0	0	0	0
1325	25.3515	1	1	70	0	3	0	2	0	3	1	1	1	0	1	0	1	1	2	2	0	4	1	1	0	0	1	0	0	0	0	1	1	0
1326	25.7778	1	1	70	0	3	0	2	0	3	1	2	2	1	1	1	1	4	1	1	0	4	1	1	0	0	1	0	0	0	0	0	0	0
1327	26.1224	2	1	76	0	2	0	2	1	1	1	1	1	0	1	0	1	1	1	1	0	1	1	0	0	1	0	0	0	0	3	0	1	0
1328	27.6817	1	1	73	0	4	0	2	0	3	3	2	1	1	0	0	1	1	1	1	1	4	4	1	0	0	1	0	0	0	1	1	1	1
1329	21.7738	1	1	81	0	5	0	2	0	3	3	2	1	1	0	0	1	1	3	3	1	4	4	1	0	0	1	0	0	0	0	1	1	1
1330	24.9135	2	1	72	0	4	0	2	1	3	3	2	1	1	0	0	1	1	1	1	1	4	4	1	0	0	1	0	0	0	1	1	1	1
1331	26.5625	2	1	66	0	3	0	2	0	1	3	2	1	0	1	1	1	4	1	1	0	1	1	0	0	0	0	0	0	2	3	0	1	0
1332	23.4375	1	1	67	0	5	0	2	0	3	3	2	2	0	0	0	0	0	1	3	0	2	2	0	0	1	1	0	0	0	1	0	0	0
1333	23.3887	1	1	70	0	4	0	2	1	3	3	2	2	0	0	0	0	0	1	1	0	4	2	0	0	0	1	0	0	0	1	0	1	0
1334	24.4444	1	1	79	0	2	0	2	1	1	1	1	1	1	0	0	1	1	1	3	1	4	4	1	0	0	0	0	0	0	3	1	1	1
1335	20.7612	2	1	72	0	2	0	2	1	1	1	1	2	1	0	0	1	1	1	1	1	4	4	1	0	0	0	0	0	0	0	0	1	1
1336	18.9866	2	1	75	0	4	0	2	0	2	3	2	1	1	0	0	1	1	1	1	1	4	4	1	0	1	1	0	0	0	1	0	1	1
1337	25.8166	2	1	82	0	4	0	2	1	2	3	2	2	0	1	0	1	2	1	1	1	1	1	0	0	1	1	0	0	1	3	0	0	0
1338	21.9713	1	1	79	0	3	0	2	1	3	3	2	1	0	1	1	1	3	1	1	1	2	3	1	1	1	1	1	1	6	8	0	0	1
1339	22.8571	2	1	78	0	5	0	2	1	3	3	2	2	1	1	1	1	4	1	1	1	2	3	1	1	1	1	1	1	6	6	0	0	1
1340	27.3438	2	1	64	0	3	0	2	0	2	3	2	1	1	0	0	1	1	1	1	1	4	4	1	1	0	1	0	0	0	0	0	0	1
1341	24.8016	1	1	81	0	1	0	2	0	2	1	2	2	1	1	1	1	4	1	1	0	1	1	0	0	1	0	0	0	2	1	0	1	0
1342	26.0375	2	1	74	0	1	0	2	0	1	1	1	3	0	1	0	1	2	1	1	0	1	1	0	0	0	0	0	0	2	1	0	0	0
1343	22.4323	1	1	80	0	5	0	2	0	3	3	2	2	0	1	0	1	3	2	1	1	2	2	1	1	1	1	0	1	3	7	0	1	1
1344	19.4674	2	1	75	0	3	0	2	0	2	3	2	2	0	1	0	1	4	1	1	1	4	2	1	1	1	1	0	0	4	0	0	1	1
1345	21.9713	2	1	69	0	4	0	2	1	2	3	2	1	1	0	0	1	1	1	1	1	4	4	1	0	1	1	0	0	0	4	1	1	1
1346	23.4952	1	1	86	0	4	0	2	0	1	3	2	2	1	0	0	1	3	1	1	1	1	1	0	0	1	1	0	0	0	3	0	0	0
1347	26.9896	1	1	70	0	4	0	2	0	2	3	2	1	1	1	0	1	4	1	1	0	4	1	0	0	1	1	0	0	0	2	0	1	0
1348	20.7612	1	1	64	0	4	0	2	0	3	3	2	1	1	0	0	1	0	1	1	1	4	4	1	0	0	1	0	0	0	0	0	0	0
1349	24.2215	2	1	71	0	3	0	2	0	2	3	2	2	0	1	0	1	4	1	1	1	2	1	0	0	0	1	0	0	0	1	1	1	0
1350	21.0498	2	1	78	0	1	0	2	0	1	3	2	1	1	1	0	1	4	1	1	0	1	1	0	0	1	0	0	0	1	4	0	1	1
1351	22.2222	1	1	79	0	4	0	2	1	2	3	2	1	1	0	1	1	2	1	1	1	4	4	1	1	1	1	1	1	7	5	1	1	1
1352	18.369	2	1	70	0	1	0	2	1	1	3	2	2	0	1	1	1	2	1	1	0	1	1	0	0	1	0	0	0	3	4	0	0	0
1353	21.83	2	1	80	0	3	0	2	1	3	3	2	2	1	1	1	1	4	1	1	1	1	1	0	1	1	1	0	0	2	0	0	0	1
1354	18.7305	1	1	62	0	3	0	2	1	2	2	2	1	1	0	1	1	2	1	1	1	2	2	0	0	0	1	0	0	0	0	0	0	1
1355	17.9592	1	1	64	0	4	0	2	1	1	2	2	1	1	0	0	1	1	1	1	1	2	2	1	0	0	1	0	0	0	0	0	0	0
1356	22.1453	1	2	61	0	2	0	2	1	1	1	1	1	0	1	0	1	1	1	1	1	4	4	1	1	0	0	0	0	0	0	0	1	0
1357	21.2279	2	1	72	0	5	0	2	1	2	3	2	2	1	0	0	1	4	1	1	1	2	1	0	0	1	1	0	0	4	4	0	0	0
1358	17.313	2	1	76	0	2	0	2	1	2	3	2	2	0	0	0	0	1	1	1	0	2	1	0	0	1	0	0	0	0	2	0	1	0
1359	20.0288	1	1	61	0	3	0	2	0	1	3	2	1	1	1	0	1	4	1	1	0	1	1	0	0	0	1	0	0	0	4	0	0	1
1360	25.8645	1	1	70	0	3	0	2	0	1	1	1	1	1	1	0	1	4	1	2	0	1	1	0	0	1	1	0	0	0	2	0	0	0
1361	21.2585	2	1	70	0	1	0	2	0	1	1	1	1	1	1	1	1	4	1	1	0	1	1	0	0	1	0	0	0	0	3	0	0	1
1362	23.2335	1	1	65	0	2	0	2	1	3	1	1	1	1	0	0	1	4	1	2	0	4	1	1	0	0	0	0	0	0	0	1	0	0
1363	17.301	2	1	67	0	1	0	2	1	1	3	1	1	0	0	0	0	0	1	1	0	1	1	0	0	0	0	0	0	0	3	0	0	0
1364	18.7305	1	2	61	0	3	0	2	1	3	3	3	2	1	1	0	1	1	1	1	1	2	1	1	1	0	0	0	0	2	3	0	0	0
1365	21.7181	2	2	67	0	2	0	2	1	4	4	1	1	0	1	1	1	2	1	1	1	4	4	1	1	0	1	1	0	7	0	0	0	0
1366	21.0077	2	2	67	0	1	0	2	0	4	1	1	1	0	1	1	1	3	1	1	0	4	4	1	1	1	0	1	2	9	10	0	0	0
1367	19.5556	1	2	66	0	3	0	2	1	3	4	1	1	0	1	0	1	1	2	2	0	1	2	1	1	0	0	0	0	1	1	1	1	0
1368	24.4561	2	2	62	0	3	0	2	1	1	4	2	2	0	1	0	1	1	1	1	0	4	1	1	0	0	1	0	0	0	0	0	0	0
1369	20.0288	2	1	72	1	3	0	2	1	2	2	1	1	0	0	0	0	0	1	1	0	1	1	1	1	0	1	0	1	2	6	0	1	1
1370	25.3906	2	2	61	0	3	0	2	0	3	4	2	2	0	0	0	0	1	1	1	0	2	2	1	1	0	0	0	0	1	0	0	0	0
1371	19.0311	1	2	74	0	3	0	2	1	3	4	1	1	0	1	1	1	2	1	1	1	4	4	1	1	0	0	0	0	2	0	0	1	0
1372	17.5781	1	2	70	0	4	0	2	1	2	3	2	1	1	1	0	1	3	1	2	1	1	4	1	1	1	1	1	2	7	10	0	0	1
1373	21.7555	1	2	71	0	2	0	2	1	2	4	1	1	0	0	1	1	1	2	1	1	1	1	1	1	1	1	0	0	4	1	0	0	1
1374	25.9516	1	2	69	0	2	0	2	0	2	1	1	1	0	0	1	1	1	2	2	1	2	1	1	1	1	1	4	4	21	22	0	1	1
1375	22.8571	2	1	63	0	1	0	2	1	2	4	2	1	0	0	0	0	1	1	1	0	1	1	1	1	1	0	0	0	1	1	0	0	0
1376	19.5918	1	2	72	0	2	0	2	1	3	2	2	1	0	0	0	0	0	2	1	0	1	1	1	1	1	0	4	4	21	24	0	0	1
1377	19.5717	1	2	82	0	3	1	2	1	4	4	2	3	0	0	0	1	1	1	3	1	1	1	1	1	1	1	1	2	9	12	1	0	1
1378	22.8928	1	2	68	0	4	0	2	1	3	4	1	1	0	1	1	1	2	1	1	1	4	4	1	1	0	1	0	1	0	5	0	1	0
1379	22.5981	2	2	71	0	2	0	2	1	2	4	2	2	1	1	1	1	2	1	1	1	2	2	1	0	0	0	1	0	7	4	0	0	0
1380	37.8072	1	2	64	0	4	0	2	1	3	4	1	1	0	0	0	0	2	2	2	1	3	3	1	1	1	0	0	2	1	12	0	0	1
1381	24.8358	1	1	63	0	4	0	2	1	3	4	2	1	0	1	0	1	2	2	2	0	3	2	1	1	0	0	0	0	0	0	0	0	0
1382	24	2	2	71	0	4	0	2	0	2	4	2	2	0	1	0	1	2	1	1	1	1	1	1	0	1	1	0	0	0	0	0	0	1
1383	21.0938	2	2	60	0	4	0	2	1	3	4	1	1	0	0	0	0	0	1	1	1	3	1	1	1	0	1	0	0	0	0	0	0	0
1384	22.0386	2	2	71	1	2	0	2	1	2	1	2	1	0	1	0	1	2	1	1	0	1	1	1	1	1	0	0	0	0	0	1	0	0
1385	20.5151	1	2	63	0	4	0	2	1	4	4	2	1	0	0	1	1	1	1	1	0	4	4	1	1	0	0	0	0	0	1	0	0	0
1386	18.7305	1	1	63	0	3	0	2	0	2	1	3	1	0	0	0	0	0	1	1	0	1	2	1	0	1	0	0	0	0	0	0	0	0
1387	20.5693	1	2	82	0	3	0	2	1	4	4	2	3	0	1	1	1	0	2	1	0	1	1	1	1	1	1	0	0	0	0	0	0	1
1388	22.0604	1	2	72	0	5	0	2	0	2	4	2	1	0	1	0	1	2	1	1	0	3	3	1	1	1	0	0	0	1	0	0	0	1
1389	24.977	1	2	88	0	2	0	2	0	2	4	2	1	0	1	0	1	2	2	2	0	1	1	0	0	1	0	1	1	6	7	1	1	1
1390	22.0386	1	2	78	0	4	0	2	0	4	4	2	2	0	0	0	0	0	1	1	1	1	4	1	1	0	0	0	0	0	3	0	0	0
1391	23.4375	1	2	70	0	2	0	2	1	2	4	3	1	0	0	0	0	0	1	1	1	2	2	1	1	1	0	0	1	2	8	1	0	0
1392	22.3081	1	2	68	0	2	0	2	1	1	4	1	1	0	1	1	1	2	2	2	1	4	4	1	1	0	0	0	0	0	1	0	0	0
1393	26.6667	1	2	70	0	3	0	2	1	2	4	1	1	0	0	1	1	3	1	1	1	1	1	1	1	0	0	0	0	0	0	1	1	0
1394	19.8177	1	2	70	0	2	0	2	1	2	4	2	1	0	1	0	1	3	2	2	0	2	2	0	0	1	1	1	1	6	5	1	1	1
1395	26.0276	1	2	60	0	2	0	2	1	2	4	2	1	0	0	0	0	0	2	2	1	1	1	1	1	1	0	0	1	0	5	0	0	1
1396	23.03	2	2	76	0	2	1	2	1	3	4	1	1	0	0	0	0	0	1	1	0	1	4	1	1	1	0	0	1	1	6	0	0	1
1397	19.1516	2	2	91	0	4	0	2	1	4	4	2	1	0	1	0	1	3	1	1	1	3	2	1	1	1	1	0	0	1	4	1	1	1
1398	27.0552	1	2	65	0	2	0	2	1	2	4	2	1	0	0	0	1	1	2	2	0	3	3	1	1	1	0	0	1	0	5	0	0	0
1399	26.8386	2	2	100	0	1	1	2	1	3	4	1	1	0	1	0	1	1	1	1	1	1	1	1	1	1	1	1	1	6	5	1	1	1
1400	22.2222	2	2	66	0	4	0	2	1	4	4	2	3	0	0	1	1	1	1	1	1	4	4	1	1	0	0	0	0	4	1	0	0	0
1401	20.2449	2	2	66	0	4	0	2	1	2	4	1	1	0	0	0	0	0	1	1	1	4	4	1	0	0	1	0	0	2	1	0	0	0
1402	22.8928	2	2	69	0	3	0	2	1	1	4	2	1	0	0	1	1	0	1	1	0	3	3	1	1	1	1	3	2	15	14	0	0	0
1403	19.9792	1	2	60	0	3	0	2	0	3	4	2	2	0	1	0	1	1	2	1	0	2	1	1	1	1	1	4	4	21	27	0	1	1
1404	35.5556	2	2	74	0	3	0	2	0	3	4	2	2	1	1	0	1	4	1	1	1	1	1	1	1	1	1	4	4	21	23	1	1	1
1405	22.8269	2	2	68	0	3	0	2	1	2	4	1	1	0	0	0	0	0	1	1	0	2	1	0	0	0	0	0	0	0	0	0	0	0
1406	20.7008	2	2	74	0	2	0	2	1	2	4	2	1	1	1	0	1	3	1	1	1	4	4	1	1	0	0	0	0	0	0	0	0	0
1407	21.0077	1	2	70	0	4	0	2	1	3	4	2	3	0	0	0	0	0	1	3	1	4	4	1	1	0	0	0	0	0	0	0	0	1
1408	25.3906	1	2	61	0	3	0	2	0	2	4	2	3	0	0	0	0	0	2	2	0	1	2	1	1	1	1	1	1	5	5	0	0	0
1409	25.9695	2	2	68	0	4	0	2	1	3	4	2	3	0	1	0	1	2	1	1	1	1	1	1	1	1	0	0	0	0	0	0	0	1
1410	24.7768	2	2	63	0	1	0	2	1	3	4	2	1	0	1	0	1	1	2	1	1	1	3	1	1	1	0	1	1	7	8	0	0	1
1411	23.7118	2	2	70	0	1	0	2	1	3	3	1	1	0	0	0	0	0	1	1	1	4	4	1	1	0	0	0	0	0	0	0	0	0
1412	20.5191	2	2	92	0	5	1	2	1	4	4	2	1	0	1	0	1	3	1	1	1	4	3	1	1	0	1	0	1	0	7	0	0	1
1413	20.83	2	2	94	0	1	0	2	1	4	4	2	1	0	1	0	1	0	1	1	0	1	1	1	1	1	1	0	1	0	6	0	1	1
1414	24.4898	1	2	83	0	4	0	2	1	4	4	2	1	0	0	0	0	0	3	1	1	4	4	1	1	0	0	0	0	0	0	0	0	0
1415	25.1039	2	2	65	0	1	1	2	1	3	1	2	1	0	0	0	0	2	1	1	0	1	1	1	1	1	0	0	0	0	1	0	0	1
1416	20.7476	2	2	66	0	1	0	2	1	2	4	1	1	0	0	0	0	1	1	1	1	2	1	1	1	0	0	0	0	0	0	0	0	0
1417	15.9788	1	2	66	0	1	0	2	1	3	4	1	1	0	1	0	1	0	2	3	1	1	4	1	1	0	0	0	0	0	0	0	0	0
1418	27.0552	2	2	73	0	2	0	2	1	4	3	1	1	0	1	0	1	1	1	1	1	4	2	1	1	0	0	0	0	1	0	0	0	0
1419	19.5312	1	2	64	0	4	0	2	1	4	3	2	1	0	1	0	1	4	2	3	1	3	2	1	1	0	0	1	0	7	0	0	0	0
1420	18.4911	2	2	68	0	2	0	2	1	2	4	2	1	0	1	0	1	1	1	1	1	4	1	0	0	0	0	0	0	0	0	0	0	0
1421	22.4996	2	2	68	0	4	0	2	1	2	3	2	3	0	0	0	0	0	1	1	0	2	2	0	0	0	1	0	0	0	0	0	0	0
1422	25.0995	2	2	63	0	2	0	2	1	3	4	2	2	0	0	0	0	0	1	1	1	2	3	1	0	0	0	0	0	0	0	0	0	0
1423	21.2585	1	2	77	1	3	0	2	0	2	3	2	2	0	1	1	1	4	1	1	1	4	4	1	1	0	0	0	0	0	0	0	0	0
1424	23.4375	2	2	70	0	2	1	2	1	4	4	1	1	0	0	0	0	0	1	1	1	4	4	1	1	0	0	0	0	0	0	0	0	0
1425	20.1531	1	2	65	0	4	0	2	1	4	4	3	1	0	0	0	1	0	1	1	0	4	2	1	1	0	0	0	0	0	0	1	0	0
1426	30.4438	1	2	70	0	4	0	2	1	3	2	1	2	0	0	0	0	0	1	3	1	4	4	1	0	0	1	0	0	0	0	0	1	0
1427	23.2834	1	2	63	0	5	0	2	0	4	3	2	2	0	0	0	0	0	2	2	1	4	1	1	1	0	1	0	0	0	0	0	0	0
1428	17.5771	1	2	69	0	4	0	2	1	2	4	2	1	0	0	0	0	0	3	3	1	1	2	1	0	0	0	0	0	0	2	0	0	0
1429	20	1	2	64	0	4	0	2	1	2	4	1	2	0	0	0	0	1	3	3	1	4	4	1	0	0	0	0	0	0	0	1	0	1
1430	22.6667	2	2	61	0	4	0	2	0	4	4	2	2	0	1	0	1	1	1	1	0	1	1	1	0	0	1	0	0	0	0	0	0	0
1431	24.7768	1	2	68	0	4	0	2	1	4	4	1	1	0	0	1	1	4	1	3	1	4	1	1	1	1	0	0	0	0	0	0	0	0
1432	22.0932	2	2	65	0	2	0	2	0	1	4	1	2	0	0	0	0	0	1	1	0	4	1	0	0	0	0	0	0	0	0	0	0	0
1433	24.974	2	2	61	0	2	0	2	1	1	4	1	2	0	0	0	0	0	1	1	0	1	1	0	0	0	1	0	0	0	0	0	0	0
1434	18.4911	2	2	79	0	2	1	2	1	3	4	2	1	0	0	0	0	0	1	1	1	4	1	1	1	0	0	0	1	0	7	1	1	1
1435	25.8264	2	2	67	0	1	0	2	0	3	1	1	2	0	0	0	0	0	1	1	1	4	3	0	0	0	0	0	0	0	0	0	0	0
1436	18.3768	1	2	71	0	3	0	2	0	2	4	1	2	0	0	0	0	0	3	3	0	4	4	0	0	0	1	0	0	0	0	0	0	1
1437	20	1	2	66	0	2	0	2	0	2	4	1	2	0	1	0	1	1	1	1	1	4	2	1	0	0	0	0	0	0	0	0	0	0
1438	25.3906	2	2	64	0	1	0	2	0	2	4	1	1	0	1	0	1	2	1	1	1	4	2	1	0	0	0	0	0	1	0	1	1	0
1439	29.4118	2	2	69	0	2	1	2	1	3	4	1	1	0	1	0	1	1	1	1	1	4	2	1	0	0	1	0	0	0	0	0	1	0
1440	22.1453	2	2	69	0	1	1	2	1	4	4	1	1	0	0	0	0	0	1	1	1	4	4	1	0	0	0	0	0	0	0	0	1	0
1441	27.8852	2	2	64	0	4	0	2	1	4	4	1	1	0	1	0	1	0	1	1	0	2	2	1	1	0	0	0	0	0	0	0	0	0
1442	23.939	1	2	67	0	4	0	2	1	4	4	1	1	0	0	0	0	0	1	1	0	4	2	1	1	0	0	0	0	0	0	0	0	0
1443	23.3091	2	2	64	0	4	0	2	1	4	4	1	1	0	1	0	1	0	1	1	0	2	2	1	1	0	0	0	0	0	0	0	0	0
1444	17.7832	1	2	72	0	2	0	2	1	3	2	1	1	0	0	0	0	0	1	1	1	4	4	1	1	0	0	0	0	0	0	0	0	0
1445	23.2335	2	2	71	0	2	0	2	1	3	3	1	1	0	0	0	0	4	1	1	1	4	4	1	1	0	0	0	0	0	0	0	1	0
1446	19.7035	1	2	62	0	2	0	2	0	3	4	1	1	0	0	0	0	0	3	1	0	4	1	1	0	0	0	0	0	0	0	0	0	0
1447	20	2	2	60	1	2	0	2	1	3	4	3	1	0	0	0	0	0	1	1	0	2	1	0	0	0	0	0	0	2	4	0	0	0
1448	28.0277	2	2	69	0	2	0	2	0	3	4	1	1	0	1	0	1	1	1	1	1	3	3	1	1	0	0	0	0	0	0	0	0	0
1449	19.0311	1	2	76	0	4	0	2	1	4	4	3	1	0	0	0	0	0	3	1	1	4	4	1	1	0	1	0	0	0	2	0	0	0
1450	19.2277	2	2	65	0	3	0	2	1	4	4	1	1	0	0	0	0	2	1	1	1	4	4	1	1	0	0	0	0	2	0	0	0	0
1451	19.0311	1	2	69	0	3	0	2	1	2	4	1	1	0	0	0	0	0	3	1	1	4	4	1	1	0	0	0	0	0	0	0	0	0
1452	20.4444	2	2	66	0	3	0	2	1	4	4	1	1	0	0	0	0	0	1	1	1	4	4	1	1	0	1	0	0	0	0	0	0	0
1453	20.0474	1	2	63	0	4	0	2	0	2	4	1	1	0	1	0	1	2	2	2	1	4	1	1	0	0	0	0	0	1	3	0	0	0
1454	26.2227	2	2	62	0	2	1	2	1	3	4	1	1	0	0	0	0	1	1	1	0	2	2	1	1	1	0	0	1	3	7	0	1	0
1455	29.1363	2	2	67	0	3	0	2	1	2	4	1	1	0	1	0	1	0	1	1	1	3	2	1	0	0	1	1	1	7	8	0	1	0
1456	22.8928	2	1	80	0	4	1	2	1	2	3	2	2	1	1	0	1	3	1	1	0	1	1	1	1	1	1	2	3	13	17	0	1	1
1457	22.2656	1	2	76	0	3	1	2	1	1	1	1	1	0	1	0	1	3	2	1	0	2	2	1	1	1	1	0	2	4	11	1	1	1
1458	22.2137	2	2	64	0	2	0	2	1	4	4	1	1	0	1	1	1	1	1	1	0	2	2	1	0	1	0	0	0	0	1	0	0	1
1459	27.0416	1	2	65	0	3	1	2	1	3	4	2	2	0	1	0	1	0	1	1	1	4	2	1	1	0	1	0	0	0	0	0	0	0
1460	22.0386	1	2	64	0	4	0	2	1	4	2	1	2	0	0	0	0	0	3	2	0	3	4	1	1	0	0	0	0	0	0	0	0	0
1461	24.8889	1	2	67	0	4	0	2	1	3	4	1	2	0	0	0	0	0	3	2	1	2	2	1	1	0	0	0	0	0	3	0	0	0
1462	19.5717	1	2	67	0	2	0	2	1	2	3	1	1	0	0	0	0	0	2	1	1	4	4	1	1	0	0	0	0	0	0	0	0	0
1463	27.5862	2	2	75	0	1	0	2	0	2	4	1	1	0	1	1	1	3	1	1	0	1	1	0	0	0	0	0	0	0	1	1	1	0
1464	22.1453	1	2	68	0	2	0	2	1	3	3	1	1	0	0	0	0	0	2	2	0	1	4	1	0	1	0	0	0	1	1	0	0	1
1465	23.2335	1	1	75	0	5	0	2	1	2	3	3	1	0	0	1	1	4	3	1	1	4	1	1	1	0	1	0	0	0	0	1	1	0
1466	21.1109	2	2	95	0	3	0	2	0	4	4	1	1	1	1	0	1	3	1	1	1	4	2	1	1	1	1	0	0	1	2	1	0	0
1467	21.6413	1	2	98	0	4	0	2	0	4	4	1	1	0	0	0	0	2	3	1	1	4	4	1	1	0	1	0	0	0	1	0	0	0
1468	25.2493	2	2	60	0	3	0	2	1	1	4	1	1	0	0	1	1	1	1	1	0	4	4	1	1	1	1	0	0	3	2	0	1	0
1469	22.0386	1	2	61	1	2	0	2	0	4	4	1	1	0	1	1	1	3	1	3	1	4	2	1	1	0	0	0	0	1	4	1	0	0
1470	20.4789	1	2	80	0	3	1	2	0	4	4	1	1	0	1	0	1	2	1	3	1	2	2	0	0	0	1	0	0	2	3	0	0	0
1471	19.0311	2	2	72	0	2	0	2	1	3	4	1	1	0	0	0	0	0	1	1	0	4	4	1	1	0	0	0	0	0	0	1	1	0
1472	22.2222	1	1	72	0	2	0	2	0	2	1	1	1	0	1	0	1	2	1	3	0	4	1	1	1	0	0	0	0	0	0	1	1	0
1473	19.1111	1	2	63	0	3	0	2	1	3	4	1	2	0	1	0	1	1	1	2	0	2	2	1	1	1	0	0	0	0	0	0	0	1
1474	21.4844	2	2	85	0	4	0	2	0	4	4	1	1	0	0	0	0	0	1	1	1	4	4	1	1	0	0	0	0	0	0	0	0	0
1475	19.3337	2	2	64	0	2	0	2	1	3	4	1	1	0	0	1	1	3	1	1	0	2	2	1	1	1	0	0	0	0	0	0	1	1
1476	19.5918	1	2	66	0	5	0	2	1	3	4	2	2	1	0	0	1	1	2	2	0	4	4	1	0	0	1	0	0	0	4	0	1	1
1477	24.974	1	2	83	0	2	0	2	1	2	4	1	1	0	0	0	0	3	2	2	0	2	2	1	1	1	0	0	0	0	0	0	1	0
1478	22.0604	1	2	74	0	2	0	2	1	2	3	1	1	0	0	0	0	0	1	1	1	2	2	1	0	0	0	0	0	0	0	0	0	0
1479	18.026	2	2	75	0	3	0	2	0	2	4	2	2	0	0	0	1	0	1	1	0	4	4	1	0	0	1	0	0	2	3	0	1	0
1480	41.3223	1	2	69	0	3	0	2	1	2	3	1	1	0	0	1	1	1	1	1	1	4	1	1	0	0	1	0	0	0	0	0	0	0
1481	21.2084	2	2	69	0	4	1	2	1	2	3	1	2	0	1	0	1	1	1	1	1	4	1	0	0	0	0	0	0	0	0	1	0	0
1482	25.7117	2	2	69	0	2	0	2	1	2	3	1	1	0	0	0	0	0	1	1	1	4	2	1	0	0	0	0	0	0	0	0	0	0
1483	22.8571	1	2	66	0	4	0	2	0	2	4	2	1	0	0	1	1	1	3	3	1	4	2	1	1	0	0	1	0	7	2	0	0	0
1484	23.1473	1	2	65	0	3	0	2	0	4	4	2	2	0	1	1	1	2	1	1	1	4	4	1	1	0	0	1	1	7	5	0	0	0
1485	33.2986	1	2	66	0	2	0	2	1	3	4	1	1	0	0	1	1	1	2	3	1	4	4	1	0	0	0	0	0	0	0	0	1	0
1486	21.6413	1	2	61	0	3	0	2	1	4	4	3	1	0	0	1	1	2	1	1	0	4	4	1	1	0	0	0	0	0	0	0	1	0
1487	20.5457	1	2	70	0	2	0	2	0	2	3	1	3	0	1	1	1	2	3	1	0	2	2	0	0	1	0	2	2	12	13	1	1	1
1488	25.8876	1	2	70	0	3	0	2	1	4	2	2	1	0	1	0	1	0	3	3	1	4	4	1	1	0	0	0	0	1	0	1	0	0
1489	22.0604	1	2	76	0	3	0	2	1	2	4	1	1	0	1	0	1	0	2	1	1	4	4	1	1	0	0	0	0	0	0	1	0	0
1490	24.8813	2	2	68	0	1	0	2	1	3	4	1	1	0	1	0	1	1	3	1	1	4	4	1	1	0	0	0	0	0	0	1	0	0
1491	32.4619	1	2	70	0	3	0	2	1	4	4	2	2	0	0	1	1	1	1	1	1	4	4	1	1	0	0	0	0	0	0	0	1	0
1492	22.6562	1	2	65	0	2	0	2	1	4	4	1	1	0	1	0	1	3	1	1	1	4	4	1	0	0	0	0	0	0	0	0	1	0
1493	21.6441	1	2	68	0	3	0	2	0	2	4	1	1	0	0	0	0	0	3	1	0	4	4	1	0	0	1	0	1	4	8	0	0	0
1494	17.5781	1	2	80	0	2	0	2	1	2	4	2	1	0	1	0	1	0	1	1	1	4	4	1	1	1	0	0	0	0	0	0	1	1
1495	27.9904	2	2	63	0	3	0	2	1	1	4	3	1	0	0	1	1	1	1	1	0	4	4	1	1	0	0	0	0	0	1	1	1	0
1496	20	2	2	68	0	3	0	2	1	3	3	3	1	0	1	1	1	2	1	1	1	4	4	1	1	0	0	0	0	0	1	0	0	0
1497	23.4375	2	1	76	0	2	0	2	1	4	4	3	1	0	0	0	1	3	1	1	1	4	4	1	1	0	0	0	0	0	0	0	0	1
1498	20.0288	1	2	63	0	2	0	2	1	2	4	1	1	1	0	0	1	4	3	1	0	3	2	1	1	0	0	0	1	1	8	1	1	0
1499	27.0552	2	2	67	0	2	0	2	1	4	4	1	1	0	0	0	0	0	1	1	1	2	4	1	1	0	0	0	0	0	0	1	0	0
1500	26.5643	1	2	76	0	2	0	2	1	4	1	1	1	0	0	0	0	0	2	2	1	2	1	1	1	1	0	0	0	0	0	0	0	0
1501	25.4767	2	2	78	1	1	0	2	1	2	4	1	1	0	0	0	0	0	1	1	1	4	2	1	1	0	0	0	0	0	0	0	0	0
1502	22.9592	1	2	76	0	1	0	2	1	3	4	1	1	0	1	1	1	4	2	2	0	2	1	1	1	0	0	3	3	14	18	0	1	1
1503	24.539	1	2	70	0	4	0	2	1	2	4	1	1	0	1	0	1	1	3	1	0	4	4	1	1	1	0	0	0	0	1	0	0	0
1504	21.9671	2	2	60	0	5	0	2	0	4	4	2	1	1	1	0	1	0	3	1	0	1	3	1	1	0	1	2	2	12	12	0	0	0
1505	22.9591	2	1	68	0	1	0	2	1	3	4	1	1	0	0	0	0	0	1	1	0	1	1	1	1	0	0	0	0	1	2	1	1	0
1506	23.7387	1	2	60	0	2	0	2	1	3	4	2	1	1	1	0	1	4	1	1	0	2	2	1	0	1	1	1	1	8	8	1	1	1
1507	21.2183	2	2	65	0	2	0	2	0	2	4	1	2	0	1	0	1	1	1	1	1	4	4	1	1	1	0	0	0	0	1	0	0	1
1508	25.6312	1	2	70	0	2	0	2	1	4	4	1	1	0	0	0	0	0	1	1	1	4	4	1	1	0	0	0	0	0	0	0	0	1
1509	19.2336	2	2	76	0	2	0	2	1	2	4	2	2	0	1	0	1	1	1	1	1	4	4	1	1	1	1	0	0	4	4	0	0	1
1510	30.5701	1	2	74	0	2	0	2	1	2	2	3	1	0	0	0	0	0	3	1	0	4	4	1	0	1	0	0	0	0	0	1	0	0
1511	24.3865	2	2	62	0	3	0	2	1	3	4	2	1	0	0	0	0	0	3	1	1	4	4	1	1	0	0	0	0	0	0	0	0	0
1512	19.6283	2	2	61	0	2	0	2	1	1	4	1	1	0	1	0	1	0	1	1	0	3	1	0	0	0	0	0	0	0	0	0	1	0
1513	22.0317	1	1	72	0	2	0	2	0	2	4	2	1	0	1	1	1	2	3	3	0	2	1	1	1	1	0	0	0	0	0	0	0	0
1514	24.6466	1	2	64	0	4	0	2	1	4	4	2	1	1	0	0	1	3	3	3	1	4	4	1	1	0	0	0	0	0	0	0	0	0
1515	23.4375	2	2	66	0	3	1	2	1	3	4	3	1	0	1	0	1	1	1	1	0	2	2	1	0	0	1	1	1	6	6	0	1	0
1516	21.048	2	2	66	0	1	0	2	1	4	4	3	1	0	1	1	1	4	1	1	1	4	4	1	1	0	0	0	0	0	0	0	0	0
1517	27.3399	1	2	67	0	3	0	2	1	4	4	1	1	0	0	0	0	0	1	1	1	4	4	1	1	0	0	0	0	0	0	0	1	0
1518	24.2215	2	2	65	0	2	0	2	1	4	4	1	1	0	0	0	0	0	1	1	1	4	4	1	1	0	0	0	0	0	0	0	0	0
1519	22.4913	1	2	68	0	4	0	2	1	4	4	1	1	0	1	1	1	2	1	1	1	4	4	1	1	0	0	0	0	0	0	0	1	0
1520	19.8962	1	2	72	0	3	0	2	1	4	4	1	1	0	1	0	1	1	1	3	0	4	4	1	1	0	0	0	0	0	0	0	1	0
1521	18.424	2	2	69	0	2	0	2	1	3	4	3	1	0	0	1	1	1	3	1	1	4	4	1	0	0	0	1	1	7	8	0	0	0
1522	28.764	2	2	67	0	2	0	2	1	4	4	1	1	0	1	1	1	4	1	1	1	4	4	1	1	0	0	0	0	0	0	0	1	0
1523	20.7612	2	2	80	0	2	0	2	1	4	4	1	1	1	1	0	1	4	1	1	1	3	2	1	1	1	0	0	0	0	0	0	1	0
1524	15.625	2	2	70	0	2	0	2	1	4	4	1	1	0	0	0	0	0	1	1	1	3	3	1	1	0	0	0	0	1	1	0	1	0
1525	20.8117	2	2	82	0	2	0	2	1	4	4	3	1	0	1	1	1	3	1	1	1	2	1	1	1	1	0	0	0	1	1	0	1	1
1526	30.0433	2	2	76	0	3	0	2	1	2	4	1	3	0	0	0	0	0	1	1	1	4	1	1	1	1	0	0	0	0	0	0	0	0
1527	18.3655	1	2	69	0	2	0	2	0	2	4	1	2	0	1	0	1	2	1	1	1	2	1	0	0	0	0	1	1	6	6	0	1	0
1528	21.83	2	2	71	0	2	0	2	1	4	4	2	1	0	0	0	0	0	1	1	1	2	2	1	1	0	0	0	0	0	0	0	0	0
1529	19.3625	2	2	65	0	4	0	2	1	4	4	3	1	0	0	0	0	0	1	1	1	4	4	1	1	0	1	0	0	0	0	0	0	0
1530	20.1733	2	2	60	0	3	0	2	1	4	4	2	1	0	1	1	1	2	1	1	1	3	4	1	0	0	1	0	0	0	1	0	0	0
1531	21.9713	2	2	61	0	2	0	2	1	4	4	2	1	0	0	1	1	2	1	1	1	3	2	0	0	0	0	0	0	1	1	0	1	1
1532	20.6193	1	2	63	0	4	0	2	1	4	4	2	1	0	0	0	0	0	1	1	1	3	2	1	1	0	1	0	0	0	0	1	0	0
1533	20.202	1	2	65	0	4	0	2	1	4	4	3	1	0	0	0	0	0	3	1	0	2	3	0	0	0	1	0	0	0	0	0	1	0
1534	20.7612	1	2	65	0	3	0	2	1	4	4	2	1	0	0	0	0	0	1	1	0	2	2	1	0	0	1	0	0	0	0	0	0	0
1535	19.5312	2	2	85	0	1	1	2	0	2	1	3	1	0	0	1	1	1	1	1	1	4	1	1	0	1	0	1	1	6	8	0	1	1
1536	29.903	2	2	70	0	2	0	2	1	2	4	1	1	0	1	0	1	2	1	1	1	4	2	1	1	1	0	0	0	0	0	0	1	0
1537	24.4444	2	2	67	0	3	0	2	0	2	4	2	1	0	1	0	1	1	1	1	1	1	1	1	0	0	1	0	0	0	0	0	0	1
1538	30.4832	1	2	66	0	3	0	2	1	2	4	1	2	0	0	0	0	0	1	3	0	2	2	1	1	0	0	0	0	0	0	0	1	0
1539	26.7094	2	2	65	0	2	0	2	1	4	4	2	2	0	0	1	1	3	1	1	1	4	4	1	1	0	1	0	0	0	0	1	0	0
1540	23.4375	1	2	70	0	4	0	2	1	4	4	2	2	0	0	0	0	0	3	3	1	4	4	1	1	0	1	0	0	0	0	0	1	0
1541	23.5294	1	2	72	0	2	1	2	1	2	4	1	1	0	0	0	0	0	1	1	1	4	4	1	1	0	1	0	0	0	0	0	0	0
1542	24.5089	1	2	70	0	2	0	2	1	2	4	3	1	0	1	0	1	1	1	1	1	4	4	0	0	0	1	0	0	0	0	1	1	1
1543	17.8571	2	2	67	0	2	1	2	1	3	4	1	1	0	1	0	1	1	1	1	1	1	1	1	1	0	1	0	0	2	0	0	1	1
1544	23.1911	2	2	70	0	2	0	2	1	4	4	1	1	0	0	0	0	0	1	1	1	1	4	1	1	0	0	0	0	0	0	0	0	0
1545	19.3962	2	2	71	0	2	0	2	1	2	4	3	1	0	1	1	1	3	1	1	1	4	3	1	1	0	0	0	0	0	0	0	1	0
1546	18.8189	2	2	73	0	3	1	2	1	3	4	1	1	0	1	1	1	2	1	1	1	3	2	1	1	0	1	0	0	0	0	0	1	1
1547	23.4375	1	2	69	0	3	0	2	1	3	4	3	1	0	0	0	0	0	3	3	1	1	2	1	1	0	0	0	0	0	0	1	1	1
1548	26.7094	1	2	67	0	4	0	2	1	2	4	1	1	0	1	0	1	1	1	1	1	4	2	1	1	0	0	0	0	0	0	0	1	0
1549	23.6614	1	2	71	0	3	0	2	1	2	2	2	2	0	1	1	1	2	3	3	0	2	2	1	1	0	1	0	0	0	2	0	0	0
1550	14.1994	2	2	66	0	4	0	2	1	3	4	1	1	0	0	0	0	0	1	1	1	4	3	1	1	0	1	0	0	0	0	0	1	0
1551	17.7154	1	2	69	0	2	0	2	1	3	4	1	1	0	0	0	0	0	1	1	1	4	2	1	1	0	0	0	0	0	0	0	1	0
1552	22.5827	1	2	76	0	1	0	2	0	2	4	1	1	0	0	0	0	0	1	3	1	4	2	1	1	0	0	0	0	0	0	0	1	1
1553	18.5911	2	2	68	0	2	0	2	1	3	4	2	1	0	0	1	1	1	1	1	1	4	4	1	1	0	0	0	0	0	0	0	0	0
1554	25.6874	1	2	69	0	4	0	2	1	4	4	2	1	0	1	1	1	4	2	1	1	4	4	1	1	0	0	0	0	0	0	0	0	0
1555	23.6735	2	2	66	0	1	0	2	1	4	4	1	1	0	0	0	1	2	1	1	1	2	4	1	1	0	0	0	0	0	0	0	0	0
1556	25.2363	1	2	70	0	2	0	2	1	2	4	1	1	0	1	0	1	3	1	1	1	3	1	1	0	0	0	0	0	0	0	0	0	0
1557	26.986	2	2	62	0	3	1	2	0	4	4	1	1	0	0	1	1	2	1	1	1	4	4	1	0	0	0	0	0	4	2	0	1	0
1558	22.6003	1	2	65	0	3	0	2	1	4	4	1	1	0	0	0	0	0	2	3	0	1	1	0	0	1	1	1	1	5	9	1	1	0
1559	19.025	2	2	69	0	3	0	2	1	2	4	1	1	0	0	0	0	0	1	1	1	3	3	1	0	0	0	0	0	0	0	0	0	0
1560	19.6072	2	2	64	0	1	0	2	1	4	4	1	1	0	0	0	0	0	1	1	0	4	2	1	0	0	0	2	2	11	13	0	0	0
1561	20.7612	2	2	62	0	2	1	2	1	4	4	2	1	1	1	0	1	3	1	1	1	4	1	1	0	0	0	0	0	0	2	0	1	0
1562	20.4082	1	2	75	0	3	0	2	1	3	2	2	2	0	0	1	1	2	3	1	1	4	1	0	0	0	0	0	0	0	0	0	0	0
1563	21.2585	2	2	75	0	3	0	2	1	4	4	2	2	0	1	0	1	1	1	1	1	4	1	1	0	1	0	0	0	0	0	1	1	0
1564	22.2222	2	2	66	0	2	0	2	1	3	2	1	1	0	0	0	0	0	1	1	0	3	1	0	0	1	0	0	0	3	3	1	0	1
1565	16.4644	1	2	68	0	4	0	2	1	3	4	1	1	0	0	0	0	0	1	2	0	4	4	1	1	0	0	0	0	0	0	1	0	0
1566	20.8117	2	2	68	0	3	0	2	1	4	4	1	1	0	1	0	1	2	1	1	1	4	1	1	1	1	0	0	0	1	0	1	0	0
1567	24.5268	1	2	77	0	4	0	2	1	3	4	2	2	0	1	0	1	0	1	1	1	4	1	1	1	0	0	0	0	2	2	0	0	0
1568	16.4555	1	2	68	0	4	0	2	1	4	4	1	1	0	0	1	1	4	1	3	1	4	1	1	1	1	0	0	0	1	0	0	0	0
1569	25.4694	2	2	77	1	4	0	2	0	2	4	2	2	0	1	0	1	0	1	1	1	2	1	1	1	0	0	0	0	0	1	0	0	0
1570	28.8889	2	2	71	1	3	0	2	1	3	1	1	1	0	1	0	1	2	1	1	1	3	2	1	1	1	1	0	0	4	2	1	0	0
1571	20.9573	2	2	66	0	2	0	2	1	1	4	3	1	0	0	0	0	0	1	1	1	4	3	1	0	1	0	0	0	4	1	0	1	0
1572	23.03	2	2	71	0	2	0	2	1	3	4	2	3	0	1	0	1	1	1	1	1	4	1	1	1	0	0	1	1	7	5	0	0	0
1573	26.0375	2	2	61	0	3	0	2	1	2	4	2	1	0	1	1	1	4	1	1	1	4	3	1	0	1	0	0	0	1	0	0	0	0
1574	16.3265	2	2	68	0	3	0	2	1	2	4	2	1	0	1	0	1	2	1	1	1	2	2	1	0	0	1	0	0	0	0	0	0	0
1575	22.4913	2	2	69	0	2	0	2	1	1	4	1	3	0	0	0	0	0	1	1	1	2	1	1	0	0	0	1	1	6	9	1	1	0
1576	20.8086	1	2	67	0	2	0	2	1	4	4	1	1	0	1	1	1	2	1	1	1	3	2	1	1	1	0	0	0	0	0	0	0	0
1577	29.3878	1	2	66	0	2	0	2	1	4	4	1	1	0	1	1	1	3	1	3	1	2	2	1	1	0	0	0	0	0	0	1	0	0
1578	17.7154	1	2	66	0	2	0	2	1	2	4	1	2	0	1	0	1	1	2	3	1	4	4	1	0	0	0	0	1	0	7	0	1	0
1579	22.8571	1	2	69	0	2	0	2	1	4	4	3	1	0	1	1	1	4	1	1	1	2	2	1	0	0	0	0	0	0	0	0	1	1
1580	24.0346	2	2	67	0	2	0	2	1	2	4	1	2	0	0	0	0	0	1	1	1	4	1	1	0	0	1	1	1	7	9	0	0	0
1581	21.2279	1	2	65	0	2	0	2	1	4	4	2	1	0	0	1	1	1	1	3	1	3	2	1	1	1	0	0	0	1	2	0	0	1
1582	19.0443	1	2	66	0	3	0	2	1	1	4	2	2	0	0	1	1	3	1	1	1	4	2	1	0	0	1	1	0	6	1	0	0	0
1583	22.4323	1	2	69	0	5	0	2	1	4	4	2	1	1	0	0	1	3	1	1	1	2	2	1	1	0	0	0	0	0	0	0	0	0
1584	20.7612	1	2	68	0	3	0	2	1	4	4	1	1	0	0	0	0	0	1	1	1	4	4	1	0	0	0	0	0	1	0	0	0	0
1585	23.4375	1	2	66	0	3	0	2	1	4	4	2	1	0	1	0	1	4	1	1	1	4	2	1	1	1	1	0	0	1	0	0	0	0
1586	20.2848	2	2	67	0	3	0	2	1	4	4	1	1	0	0	0	0	0	1	1	1	4	4	1	1	0	0	0	0	0	2	0	0	0
1587	23.4075	1	2	71	0	4	0	2	1	3	4	1	2	0	1	0	1	2	1	1	1	4	4	1	0	0	0	0	0	3	0	0	0	0
1588	24.2215	1	2	61	0	2	0	2	1	2	4	2	1	0	1	1	1	4	1	1	1	1	1	1	0	0	0	0	0	0	0	0	0	0
1589	19.5312	1	2	62	0	3	0	2	0	2	4	2	2	0	0	0	0	0	1	1	0	2	1	0	0	0	1	0	0	0	0	0	0	0
1590	23.2434	1	2	73	0	2	1	2	0	3	1	1	2	0	0	1	1	3	1	2	1	4	1	1	1	0	0	0	0	0	0	1	1	0
1591	18.8271	2	2	66	0	3	0	2	1	4	4	2	1	0	0	0	0	0	1	1	1	4	4	1	1	0	0	0	0	0	0	0	0	0
1592	17.8571	2	2	79	0	2	0	2	1	4	4	1	1	0	1	0	1	2	1	1	1	4	4	1	1	0	0	0	0	0	0	0	0	0
1593	27.4077	2	2	70	0	1	1	2	1	2	4	2	2	0	1	1	1	2	1	1	0	2	2	1	0	1	1	0	1	3	8	1	0	1
1594	20.7756	2	2	66	0	2	0	2	1	4	4	1	1	0	0	0	0	0	1	1	1	4	4	1	1	0	0	0	0	0	0	0	0	0
1595	30.0712	1	2	68	0	1	0	2	1	4	4	1	1	0	0	0	0	0	1	1	1	4	4	1	1	0	0	0	0	0	0	0	0	0
1596	17.898	2	2	64	0	2	0	2	1	1	1	1	1	0	0	0	0	2	1	1	1	1	2	0	0	1	0	1	0	5	2	0	0	1
1597	20.83	2	2	73	0	1	1	2	1	2	4	3	1	0	1	0	1	2	1	1	1	4	4	1	1	1	0	0	0	2	0	0	0	0
1598	22.8624	1	2	64	0	4	0	2	1	2	4	2	3	0	1	1	1	3	1	3	1	1	2	1	1	0	0	0	0	0	1	0	0	0
1599	20.9572	1	2	69	0	4	0	2	1	4	4	2	3	0	0	1	1	2	3	3	1	2	2	1	1	0	0	0	0	0	0	0	0	0
1600	22.2222	2	2	67	0	3	0	2	1	3	4	1	1	0	0	0	0	0	1	1	1	1	2	0	0	0	1	0	0	0	0	1	1	0
1601	23.1405	2	2	75	0	1	0	2	1	3	3	2	2	0	0	0	0	0	1	1	0	3	2	1	1	0	0	0	0	0	0	0	0	0
1602	23.03	1	2	77	0	2	0	2	1	3	3	2	2	0	0	0	0	0	1	1	0	1	1	1	1	0	0	0	0	0	0	1	1	0
1603	19.487	2	1	63	0	2	0	2	1	1	1	1	1	0	0	0	0	0	1	1	0	1	1	0	0	0	1	0	1	4	8	1	0	0
1604	22.4059	1	2	76	1	2	0	2	1	4	4	2	1	0	1	1	1	3	1	1	1	4	2	1	0	0	0	0	0	0	0	0	0	0
1605	23.597	1	2	75	0	4	0	2	1	3	4	2	1	0	1	1	1	3	3	2	1	4	2	1	0	0	1	0	0	0	1	0	0	0
1606	25.7117	2	2	74	0	2	0	2	1	4	3	2	1	0	1	0	1	2	1	1	1	4	1	1	0	0	1	0	0	0	0	1	0	0
1607	23.8751	2	2	74	0	2	0	2	1	4	4	3	1	0	1	0	1	2	1	1	1	1	1	1	1	1	0	0	1	4	7	1	1	1
1608	26.6667	2	2	63	1	3	0	2	1	4	4	3	1	0	1	0	1	0	1	1	0	4	2	1	1	0	0	0	0	0	0	0	0	0
1609	20.7612	2	2	71	0	4	0	2	0	3	4	2	2	0	0	0	0	0	1	1	1	3	2	1	0	0	0	0	0	0	0	0	0	0
1610	21.875	1	2	71	0	2	0	2	1	4	4	2	2	0	1	0	1	4	3	3	1	1	2	0	0	0	0	0	0	4	1	0	0	1
1611	20.8086	1	2	66	0	3	0	2	0	4	4	2	1	1	1	0	1	2	1	1	0	4	2	0	1	1	1	0	0	3	2	0	1	0
1612	25.7117	2	1	65	0	1	1	2	1	3	1	3	1	0	0	0	0	0	1	1	0	1	2	1	1	0	0	0	0	0	0	1	1	0
1613	18.9388	1	2	65	0	3	0	2	0	4	4	1	1	0	0	0	0	0	2	2	1	2	3	1	1	0	0	0	0	0	0	0	1	0
1614	24.9135	2	2	74	1	2	0	2	1	4	4	2	2	0	0	0	0	0	1	1	1	4	4	1	0	0	0	0	0	0	0	0	0	0
1615	24.6094	1	2	80	1	2	0	2	1	4	4	2	2	0	0	0	0	0	2	2	1	4	4	1	1	1	0	0	0	0	0	1	1	0
1616	26.5625	2	2	60	0	4	0	2	0	4	4	3	3	0	0	0	0	0	1	1	0	2	1	0	0	0	0	2	1	10	8	0	0	0
1617	21.2245	1	2	74	0	2	0	2	1	3	4	2	2	0	1	0	1	1	1	3	1	4	4	1	0	0	0	0	0	0	0	0	0	0
1618	20.4444	1	2	61	0	4	0	2	0	2	4	2	2	0	1	0	1	1	1	1	1	2	2	1	0	0	1	0	1	2	5	0	0	0
1619	21.1389	1	2	70	0	3	0	2	1	2	4	2	2	1	1	0	1	2	3	2	1	2	2	0	0	0	1	1	1	7	8	0	0	1
1620	24.974	2	2	67	0	3	0	2	1	2	4	2	2	0	1	0	1	1	1	1	0	1	2	1	0	0	1	1	1	6	9	1	0	0
1621	24.0346	2	2	70	1	2	1	2	1	1	4	3	1	0	0	0	0	0	1	1	1	2	4	1	1	0	0	0	0	0	0	0	0	0
1622	19.5918	1	1	61	0	1	0	2	1	4	3	1	1	0	1	0	1	2	1	1	0	2	2	1	0	0	0	0	0	4	2	0	1	1
1623	23.0112	2	1	65	0	1	0	2	1	4	3	1	1	0	0	0	0	1	1	1	1	2	2	1	0	0	0	0	0	0	0	0	0	0
1624	22.4913	2	2	61	0	2	0	2	1	2	4	2	2	0	1	0	1	1	1	1	0	2	2	0	0	0	1	1	1	7	8	0	0	0
1625	23.5078	2	2	90	0	2	0	2	1	2	4	2	2	0	1	0	1	1	1	1	0	2	2	0	0	0	1	1	1	7	8	0	0	1
1626	25.4767	2	1	63	1	1	1	2	1	2	3	1	1	0	1	0	1	1	1	1	0	4	4	1	0	0	0	0	0	0	0	0	0	0
1627	20.5499	1	2	65	0	3	0	2	0	1	1	1	1	0	0	0	0	0	3	1	0	2	1	1	1	1	1	1	1	7	6	0	1	1
1628	20.5151	1	2	61	0	3	0	2	1	2	4	1	1	1	1	1	1	4	1	1	0	1	1	0	0	1	0	1	1	7	9	0	1	1
1629	20.7612	2	2	63	0	4	0	2	0	1	1	1	1	0	0	0	0	1	1	1	0	1	2	1	0	0	0	1	1	7	7	0	1	0
1630	22.2222	2	2	64	0	1	0	2	0	4	4	1	1	0	0	0	0	0	1	1	1	4	4	1	1	0	0	0	0	1	0	0	0	0
1631	22.0386	1	2	71	0	3	1	2	1	3	4	1	1	0	1	0	1	4	1	1	1	3	2	1	1	1	0	1	1	8	8	1	1	0
1632	32.4619	1	2	69	0	2	0	2	1	4	4	3	1	0	0	0	0	1	1	1	1	4	2	1	0	0	0	0	0	0	0	0	0	0
1633	19.6311	2	2	68	0	2	0	2	0	3	4	1	1	0	0	0	0	0	1	1	1	3	2	1	0	0	0	0	0	0	0	0	0	0
1634	25.3906	2	2	67	0	3	0	2	1	4	4	2	1	0	0	0	0	0	3	1	1	4	4	1	1	0	0	0	0	0	0	0	0	0
1635	22.7732	1	2	65	0	5	0	2	1	4	3	1	3	0	0	0	0	0	1	3	0	4	3	1	0	0	0	0	0	0	0	0	0	0
1636	26.0262	1	2	67	0	2	0	2	1	4	4	1	1	0	0	0	0	0	3	3	0	2	4	1	1	0	0	0	0	0	0	0	0	0
1637	18.2183	1	2	66	0	2	0	2	1	1	4	2	1	0	0	0	0	0	1	3	0	2	1	0	0	0	1	2	1	10	9	0	0	0
1638	25.7117	2	2	70	0	3	0	2	1	3	4	1	1	0	0	0	0	0	1	1	1	2	2	1	0	1	1	0	0	0	0	0	0	0
1639	17.9592	1	1	74	0	3	0	2	1	2	1	1	1	0	0	0	0	0	2	2	1	4	2	1	1	0	0	0	0	0	0	1	0	0
1640	23.2335	2	2	74	0	2	0	2	1	2	1	1	1	0	1	0	1	1	1	1	1	2	2	1	1	1	0	0	0	0	0	0	0	0
1641	20.5693	2	2	73	0	1	1	2	1	4	3	3	1	0	0	0	0	0	1	1	1	1	4	1	1	0	0	0	0	0	0	0	0	0
1642	20.1956	1	2	74	0	3	0	2	1	4	4	3	1	0	1	1	1	4	1	1	1	4	3	1	1	0	0	0	0	1	0	0	1	0
1643	17.7458	2	2	67	0	2	0	2	1	4	4	1	1	0	0	0	0	0	1	1	1	4	2	1	1	0	0	0	0	0	1	0	1	0
1644	22.0386	1	2	65	0	3	0	2	1	4	4	1	1	0	0	0	0	0	1	3	1	2	3	1	1	0	0	0	0	0	1	0	1	0
1645	26.7094	2	2	66	0	2	0	2	1	4	4	1	1	0	1	0	1	2	1	1	0	3	3	1	1	0	0	0	0	0	1	0	1	0
1646	20.7612	2	2	71	0	2	0	2	1	4	4	1	1	0	1	1	1	3	1	1	1	3	2	1	1	1	0	0	0	0	1	0	1	0
1647	27.1809	2	2	67	0	2	0	2	1	3	4	3	1	0	1	0	1	1	1	1	1	2	2	1	1	0	0	0	0	0	0	0	0	0
1648	20.7756	2	2	67	0	2	0	2	1	4	4	3	1	0	1	0	1	1	1	1	1	4	4	1	0	1	0	2	1	11	6	0	0	0
1649	17.313	1	2	72	0	3	0	2	1	4	4	3	1	0	0	0	0	0	3	2	1	3	4	1	1	1	1	0	0	0	1	0	0	1
1650	23.3091	1	2	65	0	4	0	2	1	2	4	2	2	0	0	0	0	0	1	3	1	4	1	1	1	0	0	0	0	0	0	0	0	0
1651	18.8268	2	2	68	0	2	0	2	1	1	4	3	1	0	0	0	0	0	1	1	0	4	4	1	1	0	0	0	0	0	0	0	0	1
1652	24.2215	2	2	65	0	2	0	2	1	1	4	1	1	0	1	0	1	3	1	1	1	4	1	1	1	0	0	0	0	0	1	0	0	0
1653	23.8281	2	2	69	0	2	0	2	1	2	4	1	1	0	0	0	0	0	1	1	1	1	1	1	1	0	0	0	0	0	0	0	1	0
1654	28.5375	2	2	69	0	1	1	2	1	2	4	1	1	0	0	0	0	0	1	1	0	1	1	1	1	0	0	0	0	0	1	0	0	0
1655	15.8059	2	2	70	0	2	0	2	1	2	4	1	1	0	0	0	0	0	1	1	1	4	4	1	1	0	0	0	0	1	2	0	0	0
1656	21.5139	1	2	71	0	3	0	2	1	2	1	1	1	0	0	0	0	0	1	1	1	4	4	1	1	0	1	0	0	0	0	1	1	1
1657	22.4913	2	2	69	0	3	0	2	1	1	4	1	1	0	0	0	0	0	1	1	1	4	1	1	1	0	0	0	0	0	0	0	1	0
1658	21.7181	2	2	68	0	2	0	2	1	2	1	1	1	0	0	0	0	0	1	1	1	1	1	1	1	0	0	0	0	0	0	1	1	0
1659	18.3655	2	2	65	0	1	0	2	1	1	4	1	1	0	1	0	1	1	1	1	1	4	1	1	1	0	0	0	0	0	0	0	0	0
1660	19.8141	1	2	70	0	4	0	2	1	1	1	1	1	0	1	1	1	2	1	1	0	4	1	1	1	0	0	0	0	0	2	0	0	0
1661	19.5918	2	2	67	0	2	0	2	1	1	4	1	1	0	0	0	0	0	1	1	1	4	1	1	1	0	0	0	0	0	3	0	0	0
1662	20.1733	2	2	66	0	2	0	2	1	3	4	3	1	0	1	1	1	3	1	1	1	2	2	1	1	0	0	0	0	0	0	1	0	1
1663	30.2978	2	2	70	0	2	0	2	1	4	4	2	1	0	1	0	1	2	1	1	1	1	2	1	0	0	0	0	0	0	1	0	1	0
1664	21.3593	2	2	65	0	2	0	2	1	3	4	2	1	0	0	0	0	0	1	1	1	2	2	1	0	0	0	0	0	0	1	0	1	0
1665	22.2222	2	2	68	0	2	0	2	1	3	4	2	1	0	0	0	0	0	1	1	1	1	2	1	0	1	0	0	0	0	2	0	0	0
1666	22.0317	2	2	69	0	2	0	2	1	3	4	1	1	0	0	0	0	0	1	1	1	2	2	1	1	0	0	0	0	0	3	0	1	0
1667	25.3906	1	2	77	0	2	0	2	1	4	4	3	1	0	1	0	1	1	1	3	1	2	1	1	1	1	0	1	0	7	0	1	1	1
1668	19.6506	2	2	60	0	4	0	2	1	4	4	1	1	0	0	0	0	0	1	1	1	2	4	1	1	0	1	0	0	0	1	0	0	0
1669	15.625	2	2	70	0	1	0	2	1	3	4	1	1	0	0	0	0	0	1	1	1	2	2	1	1	0	0	0	0	0	0	0	0	0
1670	26.6299	2	2	67	0	2	0	2	1	2	4	3	1	0	0	0	0	0	1	1	0	4	2	1	0	1	0	0	0	1	1	0	1	0
1671	24.6094	2	2	71	0	3	0	2	1	2	4	3	1	0	1	0	1	1	1	1	1	1	1	1	0	0	1	0	0	2	1	0	1	0
1672	26.9127	2	2	60	0	2	0	2	1	1	4	1	1	0	0	0	0	0	1	1	1	4	1	1	1	0	1	0	0	0	3	0	0	0
1673	25.9695	2	2	69	0	2	0	2	1	1	1	1	1	0	0	0	0	0	1	1	1	2	1	1	1	0	0	0	0	0	0	0	1	0
1674	22.5827	2	2	67	0	5	0	2	1	3	4	3	2	0	1	0	1	1	1	1	1	4	2	1	0	0	1	0	0	0	1	0	1	0
1675	21.5139	2	2	66	0	2	0	2	1	3	4	3	1	0	1	0	1	1	1	1	1	4	2	1	0	0	0	0	0	0	1	0	0	0
1676	22.4813	2	2	66	0	5	0	2	0	2	4	3	1	0	1	0	1	1	1	1	1	4	4	1	1	0	1	0	0	0	1	0	0	0
1677	22.0386	1	2	77	0	2	0	2	1	2	1	3	1	0	0	0	0	0	3	3	0	4	2	1	0	0	0	0	0	0	0	0	0	0
1678	22.8571	2	2	68	0	3	0	2	1	3	4	3	1	0	0	0	0	0	1	1	1	4	1	1	1	0	0	0	0	0	0	0	0	0
1679	23.4375	2	2	67	0	3	0	2	0	3	4	2	3	0	1	1	1	2	1	1	1	4	2	1	0	0	1	0	0	1	0	0	1	0
1680	28.3737	1	2	73	0	3	0	2	1	2	3	1	2	0	0	0	0	0	1	1	1	4	4	1	1	0	1	0	0	4	2	1	1	0
1681	20.7612	1	2	68	0	3	0	2	0	2	4	3	2	0	0	0	0	0	3	1	1	4	1	1	1	0	0	0	0	0	0	0	0	0
1682	21.7555	1	2	66	0	3	0	2	0	2	4	3	1	0	0	0	0	0	1	1	1	4	4	1	0	0	1	0	0	1	0	0	0	0
1683	20	2	2	66	0	3	0	2	1	3	4	3	1	1	1	0	1	4	1	1	1	4	1	1	1	0	0	0	0	0	0	1	1	0
1684	22.6562	1	2	67	0	4	0	2	0	3	4	3	1	0	0	0	1	0	1	3	1	1	1	1	1	0	0	0	0	0	0	0	0	0
1685	19.5918	2	2	68	0	2	0	2	1	2	4	2	1	0	0	0	0	0	1	1	1	3	4	1	0	0	0	0	0	1	0	0	0	0
1686	24.3375	2	2	67	1	2	0	2	1	3	4	2	1	0	1	0	1	1	1	1	1	4	4	1	0	0	0	0	0	2	2	1	0	0
1687	25.9516	1	2	67	0	1	0	2	0	2	1	2	2	0	0	0	0	0	1	1	0	2	2	0	0	0	0	0	0	0	0	0	0	0
1688	21.7738	1	2	72	0	3	0	2	1	3	4	2	1	0	1	0	1	2	1	3	1	2	1	1	0	1	1	0	0	1	0	0	0	1
1689	18.3655	2	2	67	0	2	0	2	1	2	4	1	3	0	1	1	1	2	1	1	0	1	1	1	0	0	0	0	0	0	0	0	0	0
1690	25.9695	2	2	72	0	2	0	2	1	3	4	3	1	0	0	0	1	0	1	1	1	2	2	1	1	0	0	0	0	0	0	0	1	0
1691	20.8117	1	2	66	0	3	0	2	1	2	4	3	1	0	0	0	0	2	1	1	0	1	1	1	1	0	1	0	1	2	5	0	1	1
1692	21.7993	1	2	66	0	4	0	2	1	2	4	3	1	0	1	0	1	1	1	1	1	4	4	1	0	0	1	0	0	0	0	0	1	0
1693	24.8016	2	2	67	0	2	0	2	0	3	4	3	1	0	0	0	0	0	1	3	1	1	1	1	1	0	0	0	0	0	0	0	1	0
1694	23.4375	2	2	70	0	4	0	2	0	4	4	2	1	0	0	0	0	0	1	1	1	4	4	1	0	0	0	0	0	0	0	0	0	0
1695	20.7612	2	2	71	0	3	0	2	0	2	2	1	1	0	1	0	1	1	1	1	0	2	2	1	1	0	1	0	0	0	0	0	0	1
1696	24.8016	1	2	82	0	2	0	2	0	3	4	2	3	0	1	0	1	1	3	3	1	1	1	0	0	0	0	0	0	0	1	0	0	0
1697	35.1562	1	2	72	0	3	0	2	0	2	2	1	1	0	1	0	1	1	1	1	0	2	2	1	1	0	1	0	0	0	0	0	0	0
1698	21.2245	1	2	74	0	1	0	2	1	2	2	1	1	0	1	0	1	1	1	1	0	2	2	1	1	0	0	0	0	0	0	1	0	0
1699	22.3757	2	2	71	0	2	0	2	1	2	2	1	1	0	1	0	1	1	1	1	0	2	2	1	1	0	1	0	0	0	0	0	0	0
1700	26.7299	2	2	62	0	3	0	2	1	4	4	2	1	0	0	0	0	0	1	1	1	1	1	1	1	0	0	0	0	1	0	0	0	0
1701	24.6548	2	2	65	0	4	0	2	1	4	4	2	1	0	0	0	0	0	1	1	1	3	4	1	0	0	0	0	0	0	0	0	0	0
1702	25.6544	1	2	65	0	2	0	2	1	4	2	1	2	0	1	0	1	1	3	1	0	4	4	1	0	0	0	0	0	0	0	0	0	0
1703	25.9701	2	2	69	0	2	0	2	1	1	4	1	1	0	1	0	1	1	1	1	1	4	1	1	0	1	1	1	1	6	9	1	1	1
1704	24.0346	2	2	79	0	2	0	2	1	4	4	2	1	0	1	0	1	1	1	1	1	1	1	1	1	0	0	0	0	2	1	0	0	0
1705	19.1746	2	2	63	0	2	0	2	1	4	4	2	1	0	0	0	0	0	1	1	1	1	1	1	1	0	0	0	0	0	0	1	0	0
1706	22.8928	2	2	66	0	2	0	2	1	3	4	2	3	0	0	0	0	0	1	1	1	4	4	1	0	0	0	0	0	2	2	0	0	0
1707	26.8136	2	2	68	0	3	0	2	1	3	4	1	1	1	1	0	1	2	1	1	1	4	4	1	0	1	0	1	0	6	0	0	0	1
1708	22.9854	2	2	80	0	1	0	2	1	4	4	2	1	1	0	0	1	1	1	1	1	1	1	1	1	0	0	0	0	1	3	1	1	0
1709	18.726	1	2	68	0	2	0	2	1	4	4	1	1	0	0	0	0	0	3	1	1	2	2	1	1	0	0	0	0	0	0	0	0	0
1710	21.6311	2	2	67	0	2	0	2	1	1	4	1	1	0	0	0	0	0	1	1	0	2	1	0	0	1	1	1	1	7	8	1	1	0
1711	23.4375	2	2	69	1	1	0	2	1	3	4	1	1	0	0	0	0	0	1	1	1	4	4	0	0	0	0	0	0	1	0	0	1	0
1712	23.833	2	2	66	1	1	0	2	1	2	4	1	2	0	1	0	1	4	3	1	1	4	4	0	0	0	0	0	0	3	4	0	1	0
1713	21.2585	1	2	65	0	2	0	2	1	4	4	2	1	0	0	0	0	0	3	3	1	4	1	1	1	0	0	0	0	0	0	0	0	0
1714	26.9531	1	2	68	0	2	0	2	1	3	4	2	1	0	1	0	1	2	3	3	1	2	2	1	1	0	1	0	0	0	0	0	0	0
1715	20.5457	2	2	68	0	2	0	2	1	3	4	2	1	0	0	0	0	0	1	1	1	4	1	1	1	1	0	1	0	5	2	0	0	0
1716	24.6528	2	2	75	0	4	0	2	1	3	4	1	1	0	0	0	0	0	1	1	1	3	3	1	1	0	1	0	0	1	1	0	0	0
1717	21.2585	2	2	66	0	3	0	2	0	2	4	2	2	0	1	0	1	1	1	1	1	4	4	1	1	0	1	0	0	0	0	0	0	0
1718	22.4913	2	2	74	0	3	0	2	1	4	3	1	1	0	0	0	0	0	1	1	1	4	1	1	1	0	1	0	0	0	1	0	1	0
1719	21.4536	1	2	75	0	3	0	2	1	3	4	1	1	0	0	0	0	0	3	2	1	4	4	1	1	0	1	0	0	0	0	0	0	0
1720	18.026	2	2	68	0	1	0	2	1	3	4	1	1	0	1	1	1	2	1	1	1	2	2	1	1	0	0	0	0	0	0	0	0	0
1721	24.0346	2	2	69	0	1	0	2	1	4	4	2	1	0	0	0	0	0	1	1	1	4	2	1	1	0	0	0	0	3	0	0	0	0
1722	23.03	1	2	68	0	2	0	2	1	3	4	1	1	0	0	0	0	0	1	2	1	2	3	1	1	0	1	0	0	0	0	0	0	0
1723	22.0581	2	2	66	0	1	0	2	1	2	4	1	1	0	0	0	0	0	3	1	1	2	1	0	1	0	1	0	0	3	3	1	1	0
1724	19.5312	2	2	66	0	1	0	2	1	3	4	1	1	0	0	0	0	0	1	1	1	4	2	1	1	0	0	0	0	0	0	0	0	0
1725	26.0375	2	2	66	0	2	0	2	1	4	4	2	1	0	1	0	1	2	1	1	1	2	3	1	1	0	0	0	0	0	0	0	1	0
1726	23.6614	2	2	63	0	2	0	2	1	4	4	2	1	0	0	0	0	0	1	1	1	4	2	1	1	0	0	0	0	2	1	0	0	0
1727	24.8	2	2	69	0	2	0	2	1	3	4	1	1	0	0	0	0	0	3	2	1	3	3	1	1	0	1	0	0	0	0	0	0	0
1728	32.0204	2	2	68	0	3	0	2	1	4	4	1	1	0	0	0	0	0	1	1	1	4	4	1	1	0	0	0	0	0	0	0	1	0
1729	24.4898	2	2	64	0	4	0	2	1	4	4	1	1	0	1	0	1	1	1	1	1	3	3	1	1	0	1	0	0	0	0	0	0	0
1730	24.8016	1	2	64	0	2	0	2	1	1	1	1	1	0	0	0	0	1	1	1	0	2	2	1	1	0	1	0	0	0	0	0	0	0
1731	22.0581	2	2	63	0	1	0	2	1	1	1	1	1	0	0	0	0	1	1	1	0	2	2	1	1	0	0	0	0	0	0	0	0	0
1732	17.9931	1	2	69	0	4	1	2	1	4	4	1	1	0	0	0	0	0	1	1	1	4	4	1	1	0	1	0	0	0	0	0	0	0
1733	26.8977	1	2	71	0	3	0	2	1	3	4	3	2	0	1	1	1	3	1	1	1	4	4	1	1	0	1	1	0	9	4	0	0	0
1734	28.8889	1	2	70	0	2	0	2	0	2	4	1	1	0	0	0	0	0	3	3	1	4	4	1	1	0	0	0	0	0	0	0	0	0
1735	22.0317	1	2	68	0	4	0	2	1	3	4	2	3	1	1	0	1	3	2	3	1	4	4	1	1	0	1	0	0	0	0	0	0	0
1736	23.3887	1	2	64	0	4	0	2	1	4	4	3	2	0	0	0	0	0	1	1	1	4	4	1	1	0	0	0	0	4	1	0	0	0
1737	22.5827	1	2	69	0	3	1	2	1	2	4	1	1	0	0	0	0	0	3	3	1	4	2	1	1	0	1	0	0	0	1	0	0	0
1738	24.1633	1	2	62	0	2	0	2	1	2	4	2	2	0	0	0	0	0	1	3	1	2	4	1	1	0	0	0	0	0	0	0	0	0
1739	25.9107	2	2	74	0	2	0	2	1	4	4	2	3	0	1	0	1	2	1	1	1	4	4	1	1	0	0	0	0	0	2	0	0	0
1740	24.2215	1	2	90	0	4	1	2	1	4	4	3	1	0	1	0	1	3	2	2	0	1	1	1	1	1	1	0	1	0	9	0	0	1
1741	20.5457	2	2	64	0	3	0	2	1	4	4	3	1	0	0	0	0	0	1	1	0	4	4	1	1	0	0	0	0	0	0	0	0	0
1742	22.2137	2	2	76	0	2	0	2	1	1	2	1	1	0	0	0	0	0	1	1	1	2	4	1	0	0	0	0	0	0	0	0	1	0
1743	23.6713	1	2	78	0	2	0	2	1	1	2	1	1	0	0	0	0	0	1	3	1	4	4	1	1	0	0	0	0	0	0	1	0	0
1744	24.5089	2	2	73	0	2	1	2	1	1	3	1	1	0	0	0	0	0	1	1	1	4	4	1	1	0	0	0	0	0	0	0	0	0
1745	18.0427	1	2	69	0	1	0	2	1	1	1	1	3	0	0	0	0	0	3	3	0	4	2	1	1	0	0	0	0	0	0	0	0	0
1746	24.4444	2	2	69	0	3	0	2	1	4	4	1	1	0	1	0	1	1	1	1	1	4	4	1	1	0	1	0	0	0	0	0	0	0
1747	23.3887	1	1	78	0	2	0	2	1	1	1	1	1	0	0	0	1	1	3	1	1	4	4	1	0	0	0	0	1	3	8	1	1	0
1748	23.4375	2	2	66	0	2	0	2	1	4	4	1	1	0	1	0	1	1	1	1	1	4	4	1	1	0	0	0	0	0	0	0	0	0
1749	22.4082	1	2	67	0	4	0	2	0	3	2	1	2	0	0	0	0	0	1	3	1	4	4	1	1	0	1	0	0	0	0	0	0	0
1750	21.2084	1	2	82	0	2	1	2	1	3	3	3	3	0	1	0	1	1	1	3	1	4	4	1	1	1	0	0	0	0	1	0	0	0
1751	26.5731	1	2	71	0	2	0	2	0	2	1	1	1	0	1	0	1	2	2	2	1	4	1	1	1	0	0	0	0	0	0	1	0	0
1752	22.6667	1	2	70	0	2	0	2	0	1	1	1	2	0	0	0	0	0	3	1	0	4	2	0	0	0	0	0	0	0	0	0	1	0
1753	26.7094	1	2	70	0	3	0	2	1	3	4	1	1	0	0	0	0	0	3	1	1	3	3	1	1	0	1	0	0	0	0	0	0	0
1754	22.8624	1	2	65	0	4	0	2	1	1	4	1	2	0	1	0	1	1	2	2	0	2	2	0	0	1	1	0	0	0	0	0	0	1
1755	21.3593	1	2	70	0	4	0	2	1	3	4	1	1	0	1	0	1	1	1	1	1	3	3	1	1	0	1	0	0	0	0	0	0	0
1756	22.3214	1	2	74	0	3	0	2	0	4	1	1	1	1	0	0	1	4	1	2	1	4	4	1	1	0	1	0	0	0	1	1	0	1
1757	20.202	1	2	70	0	3	0	2	1	3	3	2	2	0	0	0	0	3	1	1	1	2	2	1	1	1	0	0	0	0	3	0	0	0
1758	21.4844	2	2	66	0	3	0	2	1	2	3	1	1	0	1	0	1	2	1	1	0	2	2	1	1	0	1	0	0	0	0	0	0	0
1759	23.5304	2	2	75	0	4	0	2	0	3	4	2	2	0	1	0	1	4	1	1	1	4	1	1	0	0	0	0	0	1	3	0	1	0
1760	22.5981	2	2	62	0	4	0	2	1	3	3	2	3	0	0	0	0	0	1	1	1	2	2	1	1	0	1	0	0	0	0	0	1	0
1761	32.0459	1	2	79	0	3	0	2	0	3	4	2	2	1	0	1	1	4	2	2	1	4	1	1	0	0	1	0	0	0	1	0	1	0
1762	24.8016	1	2	69	0	2	0	2	1	2	4	2	1	0	1	0	1	1	1	1	1	4	4	1	1	0	0	0	0	0	0	0	0	0
1763	20.9572	1	2	64	0	4	0	2	1	3	4	2	1	0	0	0	0	0	1	3	1	2	4	1	1	0	1	1	0	5	4	0	0	0
1764	23.03	1	2	61	1	3	0	2	1	2	4	3	2	0	1	0	1	2	3	3	1	4	2	1	0	0	1	0	0	0	0	1	1	0
1765	24.4444	2	2	63	0	5	0	2	1	3	4	2	1	0	1	1	1	3	1	1	1	2	2	1	1	1	0	0	0	1	0	0	0	0
1766	22.8928	1	2	66	0	3	0	2	1	3	4	2	1	0	0	0	0	0	1	2	1	3	3	0	0	1	0	1	1	7	8	0	1	0
1767	25.6369	2	2	67	0	2	0	2	1	2	4	1	2	0	0	0	0	0	3	1	1	4	4	1	1	0	0	0	0	0	0	0	0	0
1768	29.4118	1	2	69	0	4	0	2	1	4	4	1	3	0	0	0	0	1	1	1	1	4	1	0	0	0	0	0	0	2	4	0	0	0
1769	24.4646	1	2	66	0	4	0	2	1	4	4	1	1	0	0	0	0	2	3	3	0	3	3	1	1	0	0	0	0	1	0	0	0	0
1770	25.3906	2	2	66	0	2	0	2	1	3	4	1	1	0	0	0	0	3	1	1	0	4	2	1	1	0	0	0	0	1	0	0	1	0
1771	23.8751	2	2	63	0	2	0	2	1	1	4	1	1	0	0	0	0	2	1	1	0	3	4	1	1	0	0	0	0	1	0	0	0	0
1772	27.3438	2	2	75	0	4	0	2	0	3	4	2	1	0	1	0	1	0	1	1	1	4	4	1	1	0	0	0	0	1	1	0	1	1
1773	22.5827	2	2	66	0	2	0	2	0	3	4	3	1	0	0	0	0	0	1	1	0	4	4	1	1	0	0	0	0	1	1	0	1	0
1774	21.4844	2	2	72	0	2	0	2	1	2	4	2	1	0	1	1	1	2	1	1	0	2	2	1	0	1	0	1	1	6	8	0	1	0
1775	23.0518	2	2	63	0	2	0	2	0	2	4	3	1	0	0	0	0	0	1	1	1	3	3	0	0	0	0	0	0	4	4	0	0	0
1776	18.9745	2	2	78	0	3	1	2	1	2	4	2	3	1	0	1	1	4	1	1	1	3	3	1	1	1	0	1	1	5	7	0	0	1
1777	20.3125	2	2	73	0	2	0	2	1	3	4	2	1	1	1	1	1	1	1	1	1	2	2	1	1	1	0	0	1	0	8	0	0	1
1778	28.7274	2	2	60	0	2	0	2	0	4	4	1	1	0	1	0	1	1	1	1	0	1	4	1	1	1	0	1	0	8	3	0	0	1
1779	24.2188	2	2	67	0	2	0	2	1	2	4	2	1	0	0	0	0	0	1	1	0	1	1	1	0	1	0	0	1	3	5	0	1	1
1780	17.3333	1	2	63	0	4	0	2	1	2	4	2	1	0	0	1	1	2	3	3	1	1	1	1	1	1	1	1	1	5	7	0	1	1
1781	24.6914	1	2	71	0	3	0	2	1	4	4	1	1	0	1	1	1	2	1	1	1	2	2	1	0	0	0	0	0	0	0	0	0	0
1782	21.6413	2	2	66	0	1	0	2	1	3	4	1	1	0	1	1	1	2	1	1	0	4	4	1	1	1	0	0	0	0	0	0	0	0
1783	20.7612	1	2	70	0	5	0	2	1	4	4	2	2	0	0	1	1	2	3	3	1	4	4	1	1	0	0	0	0	0	0	0	0	0
1784	24.4444	1	2	68	0	4	0	2	1	4	4	2	1	0	1	0	1	1	1	1	1	4	4	1	1	0	0	0	0	0	1	0	1	0
1785	26.8977	2	2	69	0	3	0	2	1	4	4	2	1	0	0	0	1	1	1	1	1	4	4	1	0	0	0	0	0	0	0	0	0	0
1786	18.3655	1	2	70	0	3	0	2	0	2	4	2	1	0	0	0	0	0	2	2	1	1	1	1	1	1	1	0	0	3	1	0	0	0
1787	22.4996	1	2	79	0	5	0	2	0	4	4	2	2	0	1	1	1	3	1	1	1	4	4	1	0	1	0	1	0	7	0	0	0	1
1788	23.6614	1	2	72	0	2	0	2	1	4	4	3	1	0	1	1	1	3	3	1	1	4	4	1	1	0	1	1	1	7	8	1	1	0
1789	20.0474	2	2	67	0	4	0	2	1	2	4	2	2	0	0	0	0	0	1	1	1	4	1	1	0	0	1	0	0	0	0	0	1	0
1790	28.1337	2	2	77	0	2	0	2	1	3	4	2	1	0	1	0	1	2	1	1	1	2	4	1	1	1	0	0	0	0	0	0	0	0
1791	20.7612	1	2	76	0	4	0	2	1	2	4	2	1	0	0	0	0	0	3	1	0	4	2	1	1	1	0	0	0	1	2	0	0	0
1792	19.1512	2	2	69	0	3	0	2	0	2	3	1	2	1	0	0	1	1	1	1	0	4	4	1	0	1	1	0	0	0	3	0	1	0
1793	20.83	1	2	88	0	3	0	2	1	3	4	3	1	0	1	1	1	2	1	1	1	4	4	0	1	1	1	0	1	0	5	1	1	1
1794	24.0346	1	2	76	0	1	0	2	1	1	1	1	1	0	1	1	1	1	1	1	0	1	1	1	0	1	0	0	1	2	9	1	1	1
1795	29.3848	1	2	70	0	2	0	2	0	2	2	1	1	0	1	1	1	2	1	1	1	4	4	1	1	0	0	0	0	0	1	0	1	0
1796	22.8571	2	2	67	0	3	0	2	1	2	4	1	1	0	0	0	0	0	1	1	1	4	2	1	1	0	0	0	0	1	1	1	0	0
1797	18.1449	1	2	71	0	5	0	2	1	2	3	2	2	0	0	0	0	1	1	3	1	4	1	1	1	0	0	1	1	7	9	0	0	1
1798	23.5304	1	2	80	0	4	0	2	0	2	4	2	1	0	1	0	1	4	1	3	0	4	2	1	1	1	1	1	0	5	0	0	0	0
1799	20.7612	2	2	61	0	2	0	2	1	2	4	1	1	0	0	0	0	0	1	1	0	1	2	1	1	0	0	0	0	1	2	0	0	0
1800	25.3906	1	2	67	0	4	0	2	1	4	4	3	1	0	0	0	0	0	1	1	1	4	1	1	1	0	1	0	0	0	0	0	0	0
1801	20.3125	1	2	71	0	2	0	2	0	3	4	1	1	0	0	1	1	3	3	1	1	4	4	1	1	0	0	0	0	0	0	1	1	0
1802	18.132	1	2	67	0	4	0	2	0	1	4	1	1	0	1	0	1	1	3	3	1	4	2	1	1	0	1	1	0	7	4	0	0	0
1803	24.4444	1	2	61	0	5	0	2	1	3	4	2	2	0	0	0	0	0	3	1	1	2	2	1	1	0	0	0	0	0	1	0	0	0
1804	23.0681	2	2	70	0	1	0	2	1	2	4	1	1	0	0	1	1	1	1	1	1	1	1	1	1	0	0	0	0	0	0	0	0	0
1805	21.7865	2	2	72	0	2	0	2	1	3	4	1	1	0	1	1	1	4	1	1	1	3	3	1	1	0	1	0	0	0	0	1	0	0
1806	22.4913	1	2	69	0	2	0	2	1	1	4	1	1	0	0	0	0	0	3	2	1	2	1	1	1	0	1	1	1	7	9	1	1	0
1807	16.901	2	2	69	0	3	0	2	1	1	4	1	1	0	1	0	1	4	1	1	1	4	2	1	1	0	1	0	0	0	0	0	1	0
1808	25	2	2	65	0	1	0	2	1	3	4	1	1	0	1	1	1	2	1	1	1	2	2	1	1	0	0	0	0	0	0	0	0	0
1809	23.8751	1	2	74	0	2	0	2	1	3	4	1	1	0	1	1	1	2	1	1	1	4	4	1	1	0	1	0	0	0	0	0	1	1
1810	23.8751	2	2	61	0	4	0	2	1	3	4	2	2	0	0	0	0	0	1	1	1	4	2	1	1	0	1	0	0	0	0	0	0	0
1811	20.7008	1	2	72	0	4	0	2	1	1	4	2	1	0	0	0	1	1	3	3	1	4	2	1	1	0	1	1	1	7	9	0	0	0
1812	20.7612	1	2	66	0	3	0	2	1	1	4	1	1	0	1	0	1	3	1	1	1	2	1	1	1	0	1	0	0	4	0	0	1	0
1813	21.3578	2	2	61	0	2	0	2	1	4	4	1	1	0	0	0	0	0	1	1	1	2	4	1	1	0	0	0	0	0	0	0	0	0
1814	24.974	1	2	75	0	2	0	2	1	1	4	2	1	0	0	1	1	4	3	3	1	4	1	1	1	1	1	1	1	7	9	1	1	1
1815	24.8358	2	2	68	0	1	0	2	1	1	4	1	1	0	0	0	0	0	1	1	1	4	2	1	1	1	0	0	0	0	0	0	0	0
1816	26.0375	2	2	66	0	2	0	2	1	4	3	2	1	0	0	0	0	0	1	1	1	2	1	1	1	0	0	0	0	0	0	0	0	0
1817	20.0474	2	2	70	0	1	0	2	1	1	4	1	1	0	1	1	1	4	1	1	1	1	1	1	1	1	1	1	0	7	3	0	0	0
1818	25.7117	1	2	69	0	1	0	2	1	1	4	1	1	0	0	0	0	0	3	1	1	4	1	1	1	1	0	0	0	0	0	0	0	0
1819	22.1893	2	2	65	0	2	0	2	1	4	4	3	2	0	0	0	0	2	1	1	1	1	1	0	0	0	0	1	1	7	8	1	0	0
1820	28.764	2	2	67	0	1	0	2	1	4	4	1	1	0	0	1	1	0	1	1	1	4	4	1	1	0	0	1	0	7	1	0	1	0
1821	23.5078	1	2	65	0	4	0	2	0	3	4	1	2	0	0	0	0	0	2	1	0	4	1	1	1	0	0	0	0	0	0	0	0	0
1822	18.8189	1	2	70	1	3	0	2	1	4	4	1	1	0	0	0	0	0	1	3	1	3	1	0	1	0	1	0	0	0	0	1	0	0
1823	22.4323	2	2	70	0	1	0	2	1	3	4	1	1	0	1	0	1	1	1	1	1	4	3	1	1	0	0	0	0	0	0	0	1	0
1824	23.9334	1	2	70	0	2	0	2	1	2	4	1	1	0	1	1	1	3	1	1	1	4	2	1	1	0	0	0	0	0	0	0	0	0
1825	20.7612	2	2	70	1	3	1	2	1	3	4	1	1	0	1	0	1	1	1	1	1	4	3	1	1	0	0	0	0	0	0	0	0	0
1826	21.9671	1	1	61	0	2	0	2	1	3	3	2	2	0	0	0	0	0	3	2	1	1	2	0	0	0	0	0	0	2	4	0	0	0
1827	27.2392	2	1	61	0	2	0	2	1	3	3	1	1	0	0	0	0	0	1	1	0	2	2	0	1	0	0	1	1	8	6	0	0	0
1828	27.6398	1	1	70	1	4	0	2	1	2	2	2	2	1	0	0	1	0	2	3	0	4	2	1	1	0	0	0	0	0	0	0	0	0
1829	24.8016	2	1	61	0	4	0	2	0	3	3	2	2	0	0	0	0	0	1	1	1	1	1	1	0	0	0	1	1	5	7	1	0	0
1830	15.0551	2	1	60	0	2	0	2	1	4	4	1	1	1	0	0	1	0	1	1	0	4	2	0	1	0	0	0	0	4	3	0	0	0
1831	23.5294	2	1	62	0	4	0	2	1	3	3	2	2	0	1	0	1	3	1	3	1	1	2	1	1	0	1	0	1	4	5	1	0	0
1832	32.8731	1	1	66	0	2	0	2	1	2	4	1	2	0	1	0	1	0	2	2	0	4	2	0	0	1	0	0	0	0	1	1	1	0
1833	24.2215	2	1	76	0	2	0	2	0	2	3	2	1	1	1	1	1	4	1	1	0	1	1	1	0	0	0	0	0	0	2	0	0	1
1834	22.8571	2	1	70	0	2	0	2	1	2	3	2	1	1	0	0	1	4	1	1	0	2	2	1	0	0	0	0	0	0	0	0	0	0
1835	18.7305	2	1	70	0	2	0	2	1	3	3	1	2	0	0	0	0	0	1	1	0	1	1	1	0	0	0	0	0	0	0	0	0	0
1836	25.3906	1	1	70	0	2	0	2	1	4	3	1	2	0	0	0	0	0	3	3	0	1	2	1	0	0	0	0	0	0	0	0	0	0
1837	27.7671	1	1	78	0	4	0	2	1	2	3	2	1	0	1	0	1	2	3	3	0	1	1	1	0	1	0	1	0	7	2	1	0	1
1838	29.2969	1	1	73	0	2	0	2	1	4	3	2	1	0	0	0	0	0	1	3	0	1	1	1	1	0	0	0	0	0	0	0	0	0
1839	24.7768	2	1	68	1	4	0	2	1	4	3	2	1	0	0	0	1	1	1	1	1	2	1	1	0	0	0	0	0	3	3	0	0	0
1840	22.8624	2	1	61	0	3	0	2	1	1	1	1	2	0	0	0	0	1	1	1	0	2	2	1	1	0	0	2	0	10	2	0	0	0
1841	17.5781	1	1	60	0	3	0	2	1	2	1	1	2	0	0	0	0	0	1	3	0	4	1	1	1	0	0	0	0	0	0	0	0	0
1842	23.3355	2	1	64	0	4	1	2	1	2	3	2	1	0	0	0	1	1	1	1	1	1	1	1	1	0	0	0	0	1	4	1	1	1
1843	25.3906	1	1	68	0	2	0	2	1	2	3	1	3	0	1	0	1	4	2	2	0	1	1	0	0	1	1	1	1	7	6	1	0	1
1844	21.6206	1	1	70	0	2	0	2	1	2	2	1	1	0	1	0	1	1	2	2	0	2	2	1	0	1	1	3	3	14	18	1	1	1
1845	23.4375	1	1	66	0	2	0	2	1	4	1	2	1	1	1	0	1	1	1	1	1	4	4	1	1	0	0	0	0	3	0	1	0	0
1846	22.0386	2	1	76	0	2	1	2	0	1	1	1	1	0	1	0	1	3	1	1	0	1	1	0	0	0	0	1	1	9	7	0	0	0
1847	17.7154	1	1	71	0	3	0	2	1	3	2	2	1	1	0	0	1	3	2	2	1	4	2	1	1	0	0	0	0	0	1	1	0	0
1848	19.9594	1	1	70	0	3	0	2	0	2	3	1	2	1	1	1	1	4	1	2	1	2	1	1	0	1	0	0	0	0	1	0	0	1
1849	24.8016	2	1	70	0	3	0	2	1	2	2	1	1	0	1	0	1	2	1	1	1	2	2	1	1	1	0	1	1	7	9	1	0	0
1850	21.6041	1	1	71	0	4	0	2	1	2	1	1	1	0	1	0	1	3	2	2	0	2	4	0	1	0	1	0	0	0	0	1	0	0
1851	19.1111	1	1	65	0	4	0	2	1	3	3	2	1	0	0	0	0	0	3	1	1	2	2	0	0	0	0	1	2	7	11	0	0	0
1852	21.0772	1	1	70	0	3	0	2	1	2	1	1	2	0	0	0	0	0	1	1	1	1	1	1	0	0	1	0	0	1	0	1	0	0
1853	26.8274	1	1	80	0	2	0	2	0	1	1	1	1	0	1	0	1	2	2	2	1	1	1	1	0	1	0	0	1	4	6	1	1	1
1854	20.3954	2	1	74	1	2	0	2	1	4	1	1	1	0	0	0	0	1	1	1	0	2	2	1	1	0	0	0	0	1	2	1	1	0
1855	23.833	1	1	60	0	2	0	2	0	2	1	1	1	0	0	1	1	2	2	3	1	1	1	1	1	1	1	0	0	0	2	1	0	1
1856	20.7612	1	1	63	1	1	0	2	1	1	2	1	1	1	1	0	1	4	1	1	1	2	2	1	0	1	0	0	0	0	1	1	0	0
1857	23.3355	1	1	63	0	2	0	2	1	4	2	1	2	0	1	0	1	1	1	1	1	1	1	1	0	0	0	0	0	0	0	1	0	0
1858	20.0288	2	1	70	1	2	1	2	0	3	2	2	3	0	0	0	0	0	1	1	0	4	4	1	1	0	0	0	0	2	0	0	0	0
1859	25.4694	1	1	64	0	2	0	2	1	2	2	1	1	0	0	0	0	0	1	2	1	4	4	1	1	0	0	0	0	0	1	0	1	0
1860	27.2392	1	1	69	0	2	1	2	0	1	1	1	1	0	0	0	0	0	3	3	0	1	4	0	1	1	1	2	1	10	7	1	1	1
1861	23.3091	1	1	70	0	2	1	2	1	3	2	2	1	1	1	0	1	4	2	2	1	2	1	1	1	1	0	1	2	8	12	0	1	1
1862	23.3355	1	1	88	0	2	0	2	0	4	2	1	1	1	1	0	1	4	1	1	0	1	1	1	1	1	1	1	2	7	13	0	0	1
1863	28.4055	2	1	70	0	2	0	2	1	1	1	2	1	0	0	0	0	0	1	1	1	2	2	1	0	0	0	1	1	7	9	0	1	0
1864	25.5937	1	1	76	0	2	0	2	1	1	2	2	1	1	0	0	1	1	1	1	1	2	2	1	1	0	0	1	1	7	9	1	1	1
1865	20.0474	2	1	75	0	2	0	2	1	2	1	1	1	1	1	0	1	2	1	1	0	1	1	1	0	1	0	0	0	4	0	0	1	0
1866	18.7305	2	1	70	0	1	0	2	1	2	3	1	1	0	0	0	0	0	1	1	1	1	1	1	1	0	0	0	0	0	3	1	1	0
1867	20.4467	2	1	70	0	2	1	2	1	3	2	1	1	0	0	0	0	1	1	1	1	1	1	0	1	1	1	0	0	0	0	1	1	1
1868	28.125	1	1	66	0	2	0	2	1	3	2	1	2	0	1	0	1	4	1	2	0	1	1	1	0	0	0	0	0	0	1	1	0	0
1869	20.7756	2	1	70	0	2	0	2	1	2	3	2	3	1	1	1	1	3	1	1	0	1	2	1	0	0	0	1	0	7	4	0	0	1
1870	27.3438	1	1	64	0	3	0	2	0	1	3	2	2	0	0	0	0	0	3	3	1	1	2	1	0	0	0	0	0	0	0	0	0	0
1871	21.4844	2	1	72	0	1	1	2	1	3	3	1	1	0	0	0	0	0	1	1	0	4	1	1	0	1	0	0	0	0	3	0	0	0
1872	24.6914	1	1	71	0	2	0	2	1	4	2	2	2	1	1	1	1	4	1	2	1	4	2	1	1	0	0	0	0	0	2	1	0	1
1873	23.3067	2	1	69	0	2	0	2	1	4	2	2	2	0	0	0	0	0	1	1	1	4	2	1	0	0	0	0	0	0	0	0	0	0
1874	18.1787	2	1	67	0	2	0	2	1	3	2	1	1	0	1	0	1	1	1	1	1	2	1	1	0	0	0	1	0	6	4	0	1	0
1875	28	2	1	75	0	3	0	2	0	2	2	2	1	0	1	0	1	3	1	1	0	2	1	0	0	1	1	0	1	3	6	0	1	1
1876	26.7299	1	1	81	0	2	0	2	1	2	2	1	1	0	0	0	0	0	2	3	1	2	1	1	0	0	0	0	0	0	0	0	0	0
1877	26.7299	1	1	65	0	2	0	2	1	1	2	1	2	0	0	0	0	1	3	2	0	4	1	1	1	0	0	0	0	0	0	0	0	0
1878	24.6548	1	1	68	0	3	0	2	1	2	1	1	1	0	1	0	1	1	2	3	0	1	1	1	1	0	0	0	0	0	0	0	0	0
1879	16.6493	2	1	86	0	2	0	2	0	4	3	2	3	1	1	1	1	2	1	1	1	1	4	1	1	1	0	0	0	0	0	1	0	1
1880	22.0741	2	1	72	0	4	0	2	1	3	3	2	3	0	1	0	1	2	1	1	1	2	2	1	1	0	0	1	0	7	3	0	0	0
1881	19.5918	2	1	77	0	4	0	2	0	3	2	2	1	0	0	0	1	1	1	1	1	2	2	1	0	1	1	1	0	7	3	0	1	0
1882	35.5556	1	1	81	0	5	0	2	0	3	2	2	1	0	0	0	0	0	2	3	1	2	2	1	0	1	1	0	0	0	4	1	1	1
1883	22.5827	1	1	63	0	3	0	2	1	3	1	1	1	0	1	0	1	2	2	2	0	1	1	1	0	1	1	0	0	1	1	1	0	0
1884	23.8751	2	1	86	0	2	1	2	0	1	2	1	1	0	1	1	1	2	1	1	0	1	1	1	0	1	1	1	0	7	2	1	1	1
1885	20.0288	2	1	77	0	3	1	2	1	4	3	2	2	0	1	0	1	3	1	1	0	2	2	0	0	0	0	0	1	0	6	0	0	0
1886	23.1405	2	1	69	0	2	0	2	1	2	2	1	1	0	0	1	1	1	1	1	1	2	2	1	0	0	0	1	1	7	9	1	0	0
1887	23.03	1	1	70	0	3	0	2	1	4	3	1	1	0	1	0	1	1	1	3	0	2	4	1	1	0	0	0	0	0	0	0	1	0
1888	22.0386	1	1	70	0	2	0	2	1	1	1	1	1	0	1	0	1	4	2	3	0	2	1	1	0	0	0	1	1	7	8	1	1	0
1889	20.202	2	1	67	0	1	1	2	1	3	2	1	1	0	0	0	0	0	1	1	0	1	1	0	0	0	0	0	0	0	1	0	0	0
1890	27.9155	2	1	66	0	2	0	2	1	4	3	1	1	0	1	0	1	1	1	1	1	1	2	1	1	1	0	1	0	6	0	1	1	0
1891	28.764	1	1	66	0	3	0	2	1	4	1	1	1	0	0	0	0	0	1	3	1	4	1	1	1	0	0	0	0	1	1	1	0	0
1892	22.0386	1	1	76	0	2	0	2	1	4	3	1	1	0	1	0	1	4	1	2	0	1	1	0	1	1	0	0	0	0	0	0	1	1
1893	21.4844	2	1	65	0	2	0	2	1	2	2	2	1	0	1	0	1	3	1	1	0	1	2	1	1	0	0	0	0	0	0	0	0	0
1894	22.7244	1	1	75	0	2	0	2	0	2	1	2	1	0	1	0	1	2	3	3	0	1	2	1	1	0	0	0	0	0	0	0	0	0
1895	20.8117	2	1	60	1	4	0	2	1	2	3	2	3	0	1	1	1	2	1	1	0	2	2	1	0	0	0	0	0	0	0	0	0	0
1896	23.03	1	1	86	0	4	0	2	0	4	3	2	1	1	1	0	1	4	1	2	1	1	3	1	1	1	0	0	0	0	2	0	0	1
1897	24.6548	2	1	72	0	3	0	2	0	2	1	1	1	0	0	0	0	0	1	1	1	4	1	1	0	0	0	0	0	0	0	0	1	0
1898	22.0386	1	1	68	0	2	0	2	1	4	3	1	1	1	0	0	1	4	2	2	0	1	2	0	0	0	0	0	0	0	0	0	0	0
1899	24.974	1	1	82	0	2	0	2	0	2	1	1	1	0	0	0	0	0	3	3	0	1	1	1	0	0	0	0	0	0	0	0	0	0
1900	24.9135	1	1	74	0	3	0	2	1	3	2	1	2	0	1	0	1	1	1	1	0	1	1	1	0	1	1	0	1	3	6	1	0	0
1901	21.0962	1	1	66	0	2	0	2	1	3	2	1	1	0	0	0	0	0	1	1	0	4	2	0	0	0	0	0	0	0	0	0	0	0
1902	19.052	2	1	70	0	2	0	2	1	2	1	1	1	0	0	1	1	3	1	1	0	2	1	1	0	0	0	0	0	1	1	1	1	0
1903	24.2123	1	1	61	0	3	0	2	1	2	2	2	2	0	1	1	1	2	3	3	0	2	2	1	1	0	0	0	0	0	0	0	0	0
1904	25.9695	2	1	65	0	3	0	2	1	2	3	2	1	0	0	0	0	0	1	1	1	4	4	1	1	0	1	0	0	0	0	0	0	0
1905	23.7387	1	1	78	0	2	0	2	1	3	2	1	3	0	1	0	1	1	3	3	0	4	2	1	0	0	0	1	1	7	9	1	0	0
1906	23.6832	2	1	70	0	3	0	2	1	3	2	1	1	0	0	0	1	4	1	1	1	4	2	1	1	1	1	1	1	7	8	1	1	1
1907	25.8876	2	1	73	0	4	1	2	1	3	2	1	1	0	1	0	1	4	1	1	1	4	1	1	1	0	1	0	0	0	0	0	0	0
1908	22.1453	2	1	66	1	2	0	2	1	1	2	1	1	0	1	0	1	2	1	1	1	1	1	0	0	0	0	0	0	0	0	0	0	0
1909	24.4898	2	1	66	0	3	0	2	1	3	2	1	2	0	0	0	0	0	1	1	1	2	2	1	1	0	0	0	0	0	0	0	0	0
1910	25.9095	2	1	82	1	2	0	2	1	3	1	1	1	0	0	0	0	0	1	1	0	1	4	1	1	1	0	0	0	0	0	0	1	0
1911	26.6667	1	1	77	0	4	0	2	1	2	2	2	2	0	1	0	1	1	1	1	0	4	1	1	0	0	0	0	0	0	0	0	0	0
1912	24.0346	2	1	71	0	2	0	2	1	2	2	1	3	0	0	1	1	4	1	1	0	2	2	1	1	0	0	0	0	0	0	1	0	0
1913	15.9439	2	1	62	0	2	0	2	1	2	1	1	1	0	1	0	1	4	1	1	0	1	1	1	1	1	1	4	4	21	27	0	0	1
1914	27.6817	2	1	70	0	4	0	2	1	4	2	2	1	0	0	0	0	0	1	1	1	1	1	1	0	0	1	0	0	0	0	0	0	0
1915	24.2188	2	1	79	0	3	0	2	1	3	2	2	2	0	1	0	1	2	1	1	0	2	1	1	1	0	0	0	0	0	0	1	1	0
1916	19.487	2	1	62	1	3	0	2	1	4	2	2	2	0	0	0	0	0	1	1	0	1	4	1	0	0	0	0	0	0	0	0	0	0
1917	24.2188	2	1	72	0	2	0	2	1	4	3	1	1	0	0	0	0	0	1	1	1	4	4	1	1	0	0	0	0	0	0	1	0	0
1918	23.8751	1	1	66	0	2	0	2	1	2	1	1	2	0	0	0	0	0	1	3	0	4	4	1	0	0	0	0	0	0	0	1	0	0
1919	31.1111	1	1	76	0	2	0	2	1	3	4	2	1	0	1	0	1	3	2	1	1	4	4	1	1	1	0	0	0	1	0	0	1	0
1920	20.1951	2	1	63	0	2	0	2	0	2	3	3	2	0	0	0	0	0	1	1	0	4	2	0	0	0	0	0	0	0	0	0	0	0
1921	26.5731	1	1	68	0	2	0	2	1	3	2	2	2	0	0	0	0	0	1	3	1	1	4	1	0	0	0	0	0	0	0	1	0	0
1922	20.7612	2	1	65	0	1	1	2	0	2	1	1	3	0	0	0	0	0	1	1	0	1	1	1	1	1	0	0	0	0	1	1	1	1
1923	19.9792	1	1	72	0	2	0	2	1	1	1	1	1	0	1	0	1	0	1	1	0	4	1	1	1	0	0	0	0	0	0	1	0	0
1924	16.0231	1	1	67	0	2	1	2	1	3	1	1	1	0	1	0	1	2	1	3	0	1	1	0	0	0	0	0	0	0	0	0	0	0
1925	25.9695	1	1	67	0	2	0	2	1	2	2	3	1	0	0	0	0	0	3	3	1	4	2	1	1	0	0	0	0	0	0	0	0	0
1926	29.3848	1	1	70	0	3	0	2	1	2	1	2	2	0	0	0	0	0	1	2	0	3	4	1	1	0	1	0	0	0	0	0	0	0
1927	16.7969	1	1	70	0	2	0	2	1	2	2	1	1	1	0	0	1	2	2	2	0	1	1	1	0	0	0	0	0	0	0	0	0	0
1928	22.5827	2	1	70	0	2	0	2	1	2	1	1	1	1	1	0	1	3	1	1	0	4	4	1	1	0	0	0	0	0	4	1	1	1
1929	28.8889	2	1	69	0	2	0	2	1	4	2	1	1	0	1	1	1	3	1	1	0	1	2	1	1	1	0	0	0	2	1	1	0	1
1930	23.6614	2	1	61	0	2	0	2	1	3	2	2	1	0	1	0	1	2	1	1	0	2	1	1	1	0	0	1	0	7	2	1	1	0
1931	24.4444	1	1	76	0	3	0	2	1	2	3	2	2	0	0	0	0	0	1	2	1	4	4	1	1	0	1	0	0	0	0	0	0	0
1932	23.6614	1	1	70	0	3	0	2	1	2	2	2	2	0	1	0	1	1	2	3	1	2	4	1	1	0	1	0	0	0	0	1	0	0
1933	23.03	2	1	67	1	2	0	2	1	2	1	2	1	0	0	0	0	0	1	1	1	1	4	0	0	1	0	1	1	7	7	1	0	1
1934	15.5223	2	1	71	1	2	0	2	1	4	1	1	1	0	0	0	0	0	1	1	1	4	4	1	1	0	0	0	0	0	0	0	1	0
1935	15.5556	1	1	67	0	3	0	2	0	4	1	1	1	0	1	1	1	2	1	2	0	1	1	1	1	0	1	2	1	12	8	0	0	0
1936	21.875	1	1	63	0	2	0	2	1	2	3	1	1	0	1	0	1	3	1	1	0	3	3	1	1	1	0	1	1	8	9	0	0	1
1937	18.937	1	1	63	0	2	0	2	1	2	3	1	1	0	1	0	1	3	1	1	0	3	3	1	1	1	0	1	1	8	9	0	0	1
1938	22.7583	1	1	66	0	3	0	2	1	3	2	2	1	0	0	0	0	0	1	1	0	1	2	1	1	1	1	1	1	6	9	1	1	1
1939	21.83	2	1	81	0	2	1	2	1	2	2	1	1	0	1	0	1	2	1	1	1	4	2	1	1	1	0	0	0	0	0	1	1	1
1940	17.313	1	1	63	0	2	0	2	1	3	1	1	2	0	1	0	1	0	3	3	0	2	1	1	1	0	0	0	0	0	0	0	0	0
1941	20.2449	1	1	70	0	3	0	2	1	2	2	1	2	0	1	0	1	0	2	3	0	1	2	1	1	0	0	0	0	4	0	0	1	1
1942	19.5312	1	1	60	0	2	0	2	0	2	1	1	1	0	1	0	1	2	3	3	0	1	2	0	0	0	0	0	0	0	0	0	0	0
1943	24.6548	1	1	69	0	4	0	2	0	3	3	2	2	0	0	0	0	0	1	3	0	4	2	1	1	0	0	0	0	0	0	0	1	0
1944	26.6728	2	1	66	0	4	0	2	1	3	2	2	2	0	0	0	0	0	1	1	0	4	4	1	1	0	0	0	0	0	1	0	0	0
1945	21.3333	2	1	77	0	2	1	2	0	3	2	2	2	0	1	0	1	3	1	1	1	1	1	0	1	1	1	2	4	12	22	0	1	1
1946	22.2222	2	1	70	1	1	0	2	1	4	3	2	2	0	1	0	1	3	1	1	0	1	2	1	1	0	0	0	0	0	0	0	0	0
1947	18.8189	2	1	76	0	2	0	2	1	3	1	1	1	0	0	0	0	0	1	1	0	1	2	0	0	1	1	0	0	0	0	0	0	1
1948	21.7993	1	1	70	0	4	0	2	1	4	2	2	2	0	1	0	1	2	1	2	0	1	1	0	1	0	0	0	0	0	0	1	0	0
1949	24.2215	1	1	70	0	2	0	2	0	1	1	1	1	0	1	0	1	3	1	3	0	2	1	1	0	0	0	0	0	0	1	1	1	1
1950	22.5896	1	1	69	0	4	0	2	1	3	2	2	2	1	1	1	1	3	1	1	1	2	2	1	0	0	0	0	0	0	0	1	0	1
1951	23.0112	1	1	69	0	4	0	2	0	4	3	2	2	1	0	0	1	2	1	3	1	4	1	1	1	1	1	0	0	2	0	1	1	0
1952	28.0612	2	1	65	1	2	1	2	1	4	2	2	1	0	1	1	1	2	1	1	0	1	2	0	0	1	0	0	0	0	1	1	0	1
1953	28.4799	1	1	72	0	3	0	2	0	1	2	1	1	0	1	1	1	4	1	1	1	4	1	1	1	1	1	1	0	7	2	0	0	1
1954	28.0612	2	1	61	0	3	0	2	1	4	2	1	1	1	0	1	1	2	1	1	1	4	1	1	0	0	1	1	0	7	2	0	1	0
1955	27.7778	1	2	70	0	2	0	3	1	3	4	1	1	0	0	0	0	0	3	3	0	1	4	1	1	1	0	0	0	0	0	1	0	0
1956	20.7612	1	2	85	0	3	1	3	1	3	2	2	1	0	1	1	1	4	2	2	0	1	1	1	0	1	1	0	0	0	0	1	0	1
1957	28.2284	1	2	72	0	4	1	3	0	3	1	1	3	0	0	0	0	0	1	1	1	3	1	1	1	0	0	0	0	1	0	0	0	0
1958	24.974	1	2	70	0	3	0	3	1	4	4	1	2	0	0	0	0	0	1	3	0	4	4	1	1	0	0	0	0	0	0	0	0	0
1959	27.2107	2	2	65	0	4	0	3	1	1	2	1	1	0	0	0	1	2	1	1	0	1	2	1	1	1	0	0	0	0	0	1	1	1
1960	18.6115	2	2	73	1	3	1	3	0	2	4	2	1	1	1	0	1	4	1	1	0	2	2	1	1	0	0	0	0	1	0	0	1	0
1961	26.3656	1	1	74	0	2	0	3	0	2	3	3	1	0	1	0	1	1	1	2	0	2	2	0	0	0	0	0	0	1	2	0	1	1
1962	25.2363	2	1	60	0	4	1	3	1	4	3	1	1	0	0	0	0	0	1	1	0	4	2	1	1	0	0	0	0	0	0	0	0	0
1963	24.2215	2	1	67	0	3	0	3	1	2	2	1	3	0	0	0	0	0	1	1	0	2	2	1	0	1	1	0	0	1	0	0	0	0
1964	38.2812	2	1	63	0	1	0	3	1	2	1	1	1	0	1	0	1	3	1	1	0	4	4	1	1	1	0	1	0	5	0	0	1	0
1965	17.7557	2	2	61	0	4	0	3	1	3	4	1	1	0	1	0	1	2	1	1	1	4	1	1	1	0	0	0	0	2	2	0	0	0
1966	20.9573	2	1	73	0	2	1	3	1	1	1	1	1	0	0	0	0	0	2	1	0	1	1	0	0	0	0	0	0	0	0	0	0	0
1967	24.4646	2	2	74	0	1	1	3	1	3	4	1	1	0	1	0	1	2	1	1	1	1	2	1	1	1	1	0	0	0	1	0	1	1
1968	22.5069	2	1	65	0	2	0	3	1	2	3	1	1	0	0	1	1	1	1	1	0	1	2	1	0	0	0	0	0	0	0	0	0	0
1969	24.2215	1	1	65	0	3	0	3	1	1	1	1	1	1	1	0	1	2	3	3	0	1	4	1	0	0	0	1	1	7	9	0	1	0
1970	23.2438	2	2	68	0	4	0	3	1	2	1	1	1	1	0	0	1	0	1	1	0	1	1	0	0	0	0	3	1	14	9	0	1	0
1971	22.7583	1	2	82	0	3	0	3	0	3	2	3	2	0	1	1	1	3	2	2	1	4	1	0	0	0	0	0	0	2	1	0	1	0
1972	25.9516	1	1	81	0	4	1	3	0	2	2	2	1	1	1	0	1	3	1	3	0	1	1	1	1	0	0	3	2	17	14	0	0	0
1973	20.7031	2	2	83	0	1	0	3	0	3	2	2	1	1	0	0	1	2	1	1	1	4	1	1	0	1	0	2	2	12	10	0	1	1
1974	21.0938	1	2	73	0	4	0	3	0	4	4	1	1	1	0	0	1	3	1	2	1	4	2	1	1	0	0	0	0	0	1	1	1	0
1975	21.6413	2	2	70	0	1	1	3	0	3	1	1	1	0	0	0	0	2	1	1	0	1	4	1	1	0	0	0	0	0	2	1	0	1
1976	20.8117	1	2	66	0	4	0	3	1	3	4	3	2	0	0	1	1	3	1	3	1	1	4	1	0	0	0	2	2	10	12	0	1	0
1977	35.0862	2	1	70	0	1	1	3	1	2	2	1	1	0	0	0	0	0	1	1	0	2	2	1	1	1	0	1	1	7	7	1	1	0
1978	26.0375	2	2	61	1	4	1	3	1	3	3	1	2	0	0	0	1	1	1	1	1	2	2	1	0	0	0	0	0	3	0	0	0	0
1979	20.5457	2	1	70	0	1	1	3	0	2	2	2	1	1	0	0	1	2	1	1	0	2	2	1	1	1	0	0	0	2	0	0	1	1
1980	20.5693	2	2	71	0	1	0	3	0	1	1	2	1	0	1	0	1	1	1	1	1	1	1	1	1	0	0	2	1	10	6	0	1	0
1981	22.7583	1	2	70	0	2	0	3	1	1	1	1	1	0	1	0	1	2	1	2	1	1	2	1	0	1	0	0	0	0	0	0	0	0
1982	18.1449	1	1	67	0	3	0	3	0	4	3	1	1	0	1	0	1	0	3	3	0	4	2	1	1	0	0	1	0	7	0	0	1	0
1983	19.8177	2	2	71	0	1	0	3	1	1	1	1	1	0	0	0	0	3	1	1	1	1	4	1	1	1	0	0	0	0	0	0	1	0
1984	25.2994	2	1	82	0	3	1	3	1	3	3	2	2	0	1	0	1	2	1	1	0	2	2	1	1	1	0	0	0	0	0	0	1	1
1985	22.3081	1	2	61	0	4	0	3	0	1	3	1	2	0	0	1	1	1	1	3	1	2	4	1	1	0	0	0	0	0	0	0	0	0
1986	21.7079	2	1	71	0	1	1	3	1	1	1	3	1	0	0	0	0	0	1	1	0	1	2	1	0	1	0	3	3	14	15	0	1	1
1987	21.7993	1	1	77	0	4	0	3	1	1	1	2	2	0	1	0	1	2	1	1	0	3	3	0	0	1	0	1	0	5	2	0	0	1
1988	23.3091	1	1	65	0	4	0	3	1	2	2	1	2	0	0	0	0	0	1	1	0	1	1	1	0	0	1	0	0	0	0	0	0	0
1989	24.2215	2	2	75	0	2	0	3	1	1	1	1	1	0	1	1	1	3	1	1	0	4	1	1	1	1	0	0	0	4	0	0	0	0
1990	23.1911	1	2	79	0	2	0	3	1	1	1	1	1	0	0	0	0	3	1	3	0	1	1	1	1	0	0	0	0	0	0	0	0	0
1991	26.9531	2	2	70	0	2	1	3	1	3	4	1	3	0	0	0	0	0	1	1	1	1	1	1	1	1	0	0	0	2	0	1	1	0
1992	22.2222	1	1	65	0	2	0	3	1	2	2	1	1	0	0	0	0	0	3	3	0	2	2	0	0	1	0	0	0	0	0	0	0	0
1993	24.5089	2	2	76	0	2	1	3	1	4	4	2	1	1	1	0	1	2	1	1	0	1	1	1	1	1	1	4	4	21	27	1	1	1
1994	23.4075	1	1	78	0	2	1	3	0	3	1	1	1	0	0	0	1	0	3	3	1	1	4	1	1	0	0	0	0	0	0	1	1	1
1995	19.2277	1	1	87	0	4	1	3	1	3	3	2	1	0	1	0	1	1	1	1	1	2	3	1	1	1	0	1	0	6	1	1	0	1
1996	22.4323	2	2	73	0	1	0	3	1	3	4	1	1	0	1	1	1	2	1	1	0	2	4	1	1	0	0	0	0	0	0	0	0	0
1997	20.7031	1	1	67	0	4	0	3	1	2	2	1	1	0	1	1	1	2	1	1	0	1	1	1	1	0	1	0	0	0	1	0	0	0
1998	23.1481	1	2	80	0	2	0	3	1	2	4	1	1	0	1	0	1	1	1	3	0	4	4	1	1	0	0	0	0	0	0	0	0	0
1999	25.3906	1	1	81	0	2	0	3	1	2	1	2	2	0	1	0	1	1	3	3	1	4	4	1	1	0	0	0	0	4	0	0	0	1
[truncated: 3,604 more rows]

## Sheet: 变量赋值对照表
	赋值对照表
	变量	对应值
年龄		连续变量
BMI		连续变量
子女数量		连续变量
地区
	广东其他市	1
	广州、深圳	2
	其他省市	3
信仰
	有	1
	无	0
是否和子女居住
	是	1
	否	0
家庭月收入
	2000￥以下	1
	2000￥-4000￥	2
	4000￥-6000￥	3
	6000￥以上	4
文化程度
	文盲	1
	小学及以下	2
	初中	3
	高中或中专	4
	大学或大专及以上	5
婚姻状况
	有伴侣	0
	无伴侣	1
居住地类型
	农村	1
	县/镇	2
	中小城市	3
	大城市	4
医保类型
	农村医保	1
	城市医保	2
	公费医疗保险等	3
高血压
	是	1
	否	0
冠心病
	是	1
	否
糖尿病		0
	是	1
	否	0
心脑血管疾病
	是	1
	否	0
主要经济来源
	子女给予	1
	退休收入	2
	劳动收入等	3
长期用药种类
	没有用药	0
	1种	1
	2种	2
	3种	3
	4种及以上	4
饮酒情况
	从不喝	1
	曾经喝	2
	一直喝	3
吸烟情况
	从不吸	1
	曾经吸	2
	一直吸	3
近10年每年体检
	是	1
	否	0
每周是否参加社交活动
	无	1
	1-3天	2
	4-6天	3
	每天	4
每周是否锻炼
	无	1
	1-3天	2
	4-6天	3
	每天	4
家人物质支持情况	家人物质支持情况
	是	1
	否	0
家人朋友关心
	是	1
	否	0
失能
	是		1
	否		0
失智
	是		1
	否		0
焦虑
	无		0
	轻度		1
	中度		2
	中重度		3
	重度		4
抑郁
	无		0
	轻度		1
	中度		2
	中重度		3
	重度		4
听力是否正常
	是		0
	否		1
视力是否正常
	是		1
	否		0
是否可以行走自如
	是		0
	否		1

## Sheet: 3
6.子女:				体重（kg）	体重（kg）	年月日	地方	3.请老人说出刚刚得三词语: 能说出	4.请老人计算100-7，结果再减7，以此类推直至不能算出或算错: 能算出______且算对。	5.命名能力: 指着笔，询问:这是什么?	6.复述能力:请您跟我说如下一句话: “大家齐心协力拉紧绳”	7.三步命令:—第一步命令右手拿起纸	第二步命令将纸对折	第三步命令将纸放在左腿上	8. 阅读能力:请您念一念这句话，并按这句话的意思去做:请闭上您的眼睛	1.请老人画一个圆形的钟表，在钟上标出11点10分(拍照上传) (此题非常重要)	2.请老人照样子画图 : (此题非常重要)	3.如果会写字，请老人写一句完整的话(有主语、谓语和宾语)，比如:我在看医生 (此题非常重要)	1	体重（kg）
	个子女	3		56	56	4	3	3	2	1	1	1	1	1	1	1	1	1	24	120	60
	个子女	2儿2女		43	43	4	3	3	5	1	1	1	1	1	1	1	1	1	122	120	60
	个子女	3		50	50	4	3	3	4	1	1	1	1	1	1	1	1	1	146	142	71
	个子女	4		56	56	4	3	0	0	1	1	1	1	1	1	1	1	0	165	140	70
	个子女	3		74	74	4	3	1	3	1	1	1	1	1	0	1	1	1	223	140	70
	个子女	4		66	66	4	3	0	0	1	1	1	1	1	1	1	1	1	252	136	68
	个子女	1		68	68	4	3	0	0	1	1	1	1	1	1	1	1	1	376	127	63.5
	个子女	一		65	65	4	3	2	4	1	1	1	1	1	1	1	1	1	378	102	51
	个子女	3		72.5	72.5	4	3	2	0	0	0	0	0	0	0	0	0	0	403	110	55
	个子女	4		80	80	4	3	1	1	0	0	1	0	1	0	1	0	0	431	120	60
	个子女	3		75	75	4	3	3	2	1	1	1	1	1	1	1	1	1	478	180	90
	个子女	5		90	90	4	3	3	3	1	1	1	1	1	1	1	1	1	484	120	60
	个子女	3		45	45	4	3	3	5	1	1	1	1	1	1	1	1	1	600	150	75
	个子女	3		62	62	4	3	3	1	1	1	1	1	1	1	1	1	1	637	160	80
	个子女	5个		53	53	4	3	3	3	1	1	1	1	1	1	1	1	1	645	110	55
	个子女	2		70	70	4	3	2	2	1	1	1	1	1	1	1	1	1	676	110	55
	个子女	4		45	45	4	3	2	3	1	1	1	1	0	1	0	0	1	710	130	65
	个子女	4		65	65	4	3	2	0	0	1	1	1	1	1	1	1	1	729	108	54
	个子女	4		72	72	4	3	3	3	1	1	1	1	1	1	1	1	1	747	118	59
	个子女	2		70	70	4	3	3	5	1	1	1	1	1	1	1	1	1	768	125	62.5
	个子女	2		50	50	4	3	3	5	1	1	1	1	1	1	1	1	1	792	112	56
	个子女	2		72	72	4	3	3	1	1	1	1	1	1	1	1	1	1	821	110	55
	个子女	1		120	120	4	3	0	0	0	0	0	0	0	0	0	0	0	838	116	58
	个子女	3		35	35	4	3	1	5	1	0	1	0	0	0	0	0	1	873	150	75
	个子女	4		60	60	4	3	1	1	1	1	1	1	1	1	0	0	0	874	110	55
	个子女	6		70	70	4	3	2	1	1	0	1	1	1	1	1	1	1	947	142	71
	个子女	3		60	60	4	3	0	0	0	1	0	0	0	0	0	0	1	960	117	58.5
	个子女	4		63	63	4	3	0	0	1	1	1	1	1	1	1	1	1	963	130	65
	个子女	3		72.5	72.5	4	3	1	1	1	0	0	0	0	0	0	0	0	986	120	60
	个子女	4		75	75	4	3	1	0	1	0	0	0	0	1	0	0	0	1031	110	55
	个子女	1		60	60	4	3	3	5	1	1	1	1	1	1	1	1	1	1034	120	60
	个子女	3		75	75	4	3	0	4	0	0	0	0	0	0	1	1	1	1035	110	55
	个子女	3		62	62	4	3	2	3	1	1	1	1	1	1	0	0	0	1039	120	60
	个子女	1		58	58	4	3	3	5	1	1	1	0	1	0	1	1	1	1172	110	55
	个子女	5		45	45	4	3	2	2	1	1	1	1	1	1	0	0	0	1193	130	65
	个子女	4		58	58	4	3	1	1	1	0	1	0	1	1	0	0	0	1207	145	72.5
	个子女	4		58	58	4	3	3	1	1	1	1	0	0	1	1	0	1	1210	155	77.5
	个子女	2		64	64	4	3	1	0	1	1	1	0	0	0	1	1	1	1224	135	67.5
	个子女	女		80	80	4	3	1	0	1	1	1	0	0	1	1	1	1	1225	130	65
	个子女	4		60	60	4	3	3	1	1	0	0	0	0	1	0	0	0	1237	116	58
	个子女	3		68	68	4	3	2	0	1	1	1	0	0	1	1	0	0	1330	243	121.5
	个子女	4		41	41	4	3	1	0	0	0	0	0	0	1	0	0	0	1333	120	60
	个子女	5		68	68	4	3	2	2	1	1	1	1	1	1	1	1	1	1335	110	55
	个子女	6		52.5	52.5	4	3	2	4	1	1	1	1	1	1	1	1	1	1366	130	65
	个子女	3		56	56	4	3	3	4	1	1	1	1	1	1	1	1	1	1372	110	55
	个子女	3		70	70	4	3	3	1	1	0	1	0	0	1	1	0	1	1386	130	65
	个子女	3		80	80	4	3	2	0	1	0	1	1	0	1	1	0	1	1395	120	60
	个子女	1		41	41	4	3	1	0	1	0	0	0	0	1	0	0	0	1398	120	60
	个子女	2		100	100	4	3	2	1	1	0	1	0	1	1	1	1	1	1455	126	63
	个子女	3		55	55	4	3	1	2	1	1	1	1	1	1	1	0	0	1491	109	54.5
	个子女	3		49	49	4	3	3	1	1	1	1	1	1	1	1	1	1	1511	145	72.5
	个子女	5		40	40	4	3	1	2	1	1	1	0	1	1	1	1	1	1520	130	65
	个子女	7		60	60	4	3	0	0	1	1	1	1	1	1	1	1	1	1540	130	65
	个子女	两		62	62	4	3	0	0	1	1	1	1	1	1	1	1	1	1555	145	72.5
	个子女	2		76	76	4	3	2	2	1	1	1	1	1	1	1	1	1	1556	145	72.5
	个子女	3		70	70	4	3	3	5	1	1	1	1	1	1	1	1	1	1559	110	55
	个子女	4		60	60	4	3	2	3	1	1	1	1	1	1	0	1	1	1613	140	70
	个子女	1		60	60	4	3	0	0	0	0	0	0	0	0	0	0	0	1622	120	60
	个子女	3		60	60	4	3	0	2	1	1	1	1	1	0	0	0	1	1632	120	60
	个子女	2个		55	55	4	3	0	0	0	0	0	0	0	0	0	0	0	1662	120	60
	个子女	7		55	55	4	3	1	1	1	1	1	1	1	1	1	1	1	1671	145	72.5
	个子女	3		58	58	4	3	3	4	1	1	1	1	1	1	0	0	0	1683	110	55
	个子女	8		68	68	4	3	2	2	1	1	1	1	1	1	0	0	1	1703	138	69
	个子女	4		60	60	4	3	3	0	1	1	1	1	1	1	0	0	0	1789	140	70
	个子女	6		53	53	4	3	3	1	1	1	1	1	1	1	0	0	0	1813	120	60
	个子女	3		65	65	4	3	3	2	1	1	1	1	1	1	0	0	0	1825	115	57.5
	个子女	3		75	75	4	3	3	5	1	1	1	1	1	1	0	0	0	1934	130	65
	个子女	3		68	68	4	3	3	4	1	1	1	1	1	1	0	0	1	1966	110	55
	个子女	3		47	47	4	3	3	5	1	1	1	1	1	1	0	0	0	2078	109	54.5
	个子女	4		48	48	4	3	3	4	1	1	1	1	1	1	0	0	1	2080	110	55
	个子女	4个		64	64	4	3	1	1	1	1	1	1	1	1	0	0	1	2087	165	82.5
	个子女	3		40	40	4	3	3	2	1	1	1	1	1	1	0	0	1	2119	150	75
	个子女	4		54	54	4	3	2	1	1	1	1	1	1	1	0	0	1	2123	140	70
	个子女	4		55	55	4	3	3	5	1	1	1	1	1	1	0	0	1	2144	104	52
	个子女	3		62	62	4	3	3	1	1	1	1	1	1	1	0	0	1	2153	130	65
	个子女	4		65	65	4	3	0	0	1	1	0	0	0	0	0	0	0	2157	120	60
	个子女	4		65	65	4	3	3	5	1	1	1	1	1	1	0	0	1	2175	140	70
	个子女	4		65	65	4	3	3	5	1	1	1	1	1	1	0	0	0	2284	110	55
	个子女	2个		62	62	4	3	3	3	1	1	1	1	1	1	0	0	1	2287	120	60
	个子女	2		68	68	4	3	3	5	1	1	1	1	1	1	0	0	0	2293	130	65
	个子女	4		60	60	4	3	2	3	1	1	1	1	1	1	0	0	0	2362	108	54
	个子女	3		55	55	4	3	0	2	0	1	0	1	1	1	0	0	0	2363	120	60
	个子女	4		55	55	4	3	1	1	0	0	1	0	0	1	0	0	0	2402	140	70
	个子女	3		80	80	4	3	3	5	1	1	1	1	1	1	0	0	0	2412	130	65
	个子女	6		60	60	4	3	1	1	1	1	1	1	1	1	0	0	0	2426	135	67.5
	个子女	6		60	60	4	3	2	4	1	1	0	1	1	0	0	0	0	2429	120	60
	个子女	3		65	65	4	3	1	0	0	0	1	0	0	0	0	0	0	2430	135	67.5
	个子女	3		50	50	4	3	3	3	1	1	1	1	1	1	0	0	0	2431	150	75
	个子女	3		65	65	4	3	1	0	1	1	1	1	1	1	0	0	0	2432	110	55
	个子女	3		42.5	42.5	4	3	2	0	0	0	0	0	0	0	0	0	0	2437	150	75
	个子女	3		70	70	4	3	2	4	1	1	1	1	1	1	1	1	1	2440	135	67.5
	个子女	4		85	85	4	3	3	2	0	0	1	1	0	0	0	0	0	2441	135	67.5
	个子女	4		65	65	4	3	3	3	1	0	1	1	1	1	0	0	0	2442	142	71
	个子女	5		55	55	4	3	1	1	0	0	0	0	0	0	0	0	0	2443	130	65
	个子女	4		75	75	4	3	3	4	1	1	1	1	1	1	1	1	0	2444	138	69
	个子女	2		55	55	4	3	3	2	1	1	1	1	1	1	0	0	0	2448	125	62.5
	个子女	3		60	60	4	3	1	2	1	1	0	1	0	1	0	0	0	2451	110	55
	个子女	3		56	56	4	3	3	4	1	1	1	1	1	1	0	0	0	2452	108	54
	个子女	5个		49	49	4	3	3	5	1	1	1	1	1	1	1	1	1	2456	130	65
	个子女	5		70	70	4	3	0	0	0	0	0	0	0	0	0	0	0	2460	132	66
	个子女	3		63	63	4	3	3	2	1	1	1	1	1	1	0	0	0	2464	115	57.5
	个子女	2		72	72	4	3	3	5	1	1	1	1	1	1	1	1	1	2465	160	80
	个子女	4		68	68	4	3	0	0	0	0	0	0	0	0	0	0	0	2469	110	55
	个子女	3		65	65	4	3	3	1	1	1	1	0	1	1	0	0	0	2470	102	51
	个子女	1		72	72	4	3	3	2	1	1	1	1	1	1	0	0	0	2471	110	55
	个子女	6		58	58	4	3	0	0	1	1	1	1	1	1	0	0	0	2472	104	52
	个子女	6		40	40	4	3	3	5	1	1	1	1	1	1	0	0	0	2473	125	62.5
	个子女	2个儿子		61	61	4	3	0	0	1	1	1	1	1	1	0	0	0	2474	110	55
	个子女	2个儿子		65	65	4	3	0	0	1	1	1	1	1	1	0	0	0	2475	110	55
	个子女	4		65	65	4	3	3	1	0	1	1	1	0	1	0	0	0	2476	102	51
	个子女	4		70	70	4	3	2	1	1	1	1	0	1	1	0	0	0	2477	184	92
	个子女	4		50	50	4	3	3	5	1	1	1	1	1	1	1	1	1	2478	112	56
	个子女	3		60	60	4	3	1	1	1	1	1	1	1	1	0	0	0	2480	102	51
	个子女	2		70	70	4	3	0	0	1	0	1	1	1	1	0	0	0	2483	102	51
	个子女	4		65	65	4	3	0	0	1	1	1	1	1	1	0	0	0	2485	138	69
	个子女	3		50	50	4	3	1	5	1	1	1	1	1	1	0	0	0	2486	120	60
	个子女	1		60	60	4	3	3	5	1	1	1	1	1	1	1	1	0	2487	130	65
	个子女	6		55	55	4	3	1	1	1	1	1	1	1	1	1	1	1	2488	105	52.5
	个子女	5		61	61	4	3	1	1	1	0	1	1	1	1	1	1	1	2489	150	75
	个子女	2		65	65	4	3	1	1	1	0	1	1	1	1	1	1	1	2490	102	51
	个子女	1个子		120	120	4	3	1	1	1	0	1	1	1	1	1	1	1	2491	105	52.5
	个子女	3		50	50	4	3	1	1	1	0	1	1	1	1	1	1	1	2492	120	60
	个子女	2仔1女		52	52	4	3	1	1	1	0	1	1	1	1	1	1	1	2497	140	70
	个子女	3		74	74	4	3	1	1	1	0	0	1	0	0	1	1	1	2498	144	72
	个子女	1		48	48	4	3	1	1	1	0	1	1	1	1	1	1	1	2505	105	52.5
	个子女	5个		55	55	4	3	1	1	1	0	1	1	1	0	1	1	1	2506	130	65
	个子女	3		70	70	4	3	1	1	1	0	1	1	0	0	1	1	1	2507	120	60
	个子女	2仔1女		63	63	4	3	1	1	1	0	1	1	0	1	1	1	1	2509	124	62
	个子女	3		65	65	4	3	2	1	0	0	0	1	0	0	1	1	1	2511	150	75
	个子女	3		60	60	4	3	1	0	1	0	1	1	0	0	1	1	1	2513	110	55
	个子女	4		54	54	4	3	1	1	1	0	1	1	1	0	1	1	1	2519	125	62.5
	个子女	5		65	65	4	3	3	5	1	1	1	1	1	1	1	1	1	2520	115	57.5
	个子女	3		56	56	4	3	3	5	1	1	1	1	1	1	1	1	1	2521	120	60
	个子女	4		62	62	4	3	3	5	1	1	1	1	1	1	1	1	1	2522	150	75
	个子女	3		40	40	4	3	2	4	1	1	1	1	1	1	1	1	1	2523	115	57.5
	个子女	2		75	75	4	3	3	3	1	1	1	1	1	1	1	1	1	2524	125	62.5
	个子女	4		65	65	4	3	3	5	1	1	1	1	1	1	1	1	1	2525	105	52.5
	个子女	4		65	65	4	3	3	5	1	1	1	1	1	1	1	1	1	2526	104	52
	个子女	2		82	82	4	3	3	5	1	1	1	1	1	1	1	1	1	2527	133	66.5
	个子女	2个子，一个女		72	72	4	3	3	5	1	1	1	1	1	1	1	1	1	2528	130	65
	个子女	2		55	55	4	3	3	1	1	1	1	1	1	1	1	1	1	2529	150	75
	个子女	5		65	65	4	3	3	1	1	1	1	1	1	1	1	1	1	2532	147	73.5
	个子女	4		56	56	4	3	3	5	1	1	1	1	1	1	1	1	1	2535	135	67.5
	个子女	5		70	70	4	3	3	5	1	1	1	1	1	1	1	1	1	2536	129	64.5
	个子女	5		142	142	4	3	3	5	1	1	1	1	1	1	1	1	1	2538	143	71.5
	个子女	6		45	45	4	3	3	5	1	1	1	1	1	1	1	1	1	2539	128	64
	个子女	3		57	57	4	3	3	5	1	1	1	1	1	1	1	1	1	2544	105	52.5
	个子女	5		70	70	4	3	3	5	1	1	1	1	1	1	1	1	1	2545	110	55
	个子女	3		59	59	4	3	3	5	1	1	1	1	1	1	1	1	1	2546	112	56
	个子女	2个		48	48	4	3	2	2	1	1	1	1	1	1	1	1	1	2547	124	62
	个子女	4		55	55	4	3	3	5	1	1	1	1	1	1	1	1	1	2548	105	52.5
	个子女	2		55	55	4	3	3	5	1	1	1	1	1	1	1	1	1	2550	120	60
	个子女	4		50	50	4	3	3	5	1	1	1	1	1	1	1	1	1	2553	145	72.5
	个子女	6		46	46	4	3	3	5	1	1	1	1	1	1	0	0	0	2554	130	65
	个子女	3		65	65	4	3	3	5	1	1	1	1	1	1	1	1	1	2558	110	55
	个子女	4		60	60	4	3	3	5	1	1	1	1	1	1	1	1	1	2559	123	61.5
	个子女	3		45	45	4	3	3	5	1	1	1	1	1	1	1	1	1	2560	102	51
	个子女	3		90	90	4	3	3	5	1	1	1	1	1	1	1	1	1	2569	18050	9025
	个子女	3		66	66	4	3	3	5	1	1	1	1	1	1	1	1	1	2578	125	62.5
	个子女	3		65	65	4	3	3	5	1	1	1	1	1	1	1	1	1	2581	125	62.5
	个子女	4		72	72	4	3	3	5	1	1	1	1	1	1	1	1	1	2582	200	100
	个子女	4		61	61	4	3	3	5	1	1	1	1	1	1	1	1	1	2583	102	51
	个子女	5		55	55	4	3	1	2	1	0	1	0	0	1	0	0	0	2584	140	70
	个子女	5		140	140	4	3	3	5	1	1	1	1	1	1	1	1	1	2585	112	56
	个子女	3		53	53	4	3	3	5	1	1	1	1	1	1	1	1	1	2586	130	65
	个子女	4		45	45	4	3	2	5	1	1	1	1	1	1	1	1	1	2587	105	52.5
	个子女	3		70	70	4	3	3	5	1	1	1	1	1	1	1	1	1	2588	130	65
	个子女	3		68	68	4	3	3	5	1	1	1	1	1	1	1	1	1	2589	125	62.5
	个子女	2		55	55	4	3	3	5	1	1	1	1	1	1	1	1	1	2599	110	55
	个子女	4		56	56	4	3	3	5	1	1	1	1	1	1	1	1	1	2602	130	65
	个子女	3		55	55	4	3	3	5	1	1	1	1	1	1	1	1	1	2603	134	67
	个子女	2		62	62	4	3	3	5	1	1	1	1	1	1	1	1	1	2604	105	52.5
	个子女	3		60	60	4	3	3	4	1	1	1	1	1	1	1	1	1	2605	105	52.5
	个子女	3		90	90	4	3	3	5	1	1	1	1	1	1	1	1	1	2610	126	63
	个子女	4		65	65	4	3	3	5	1	1	1	1	1	1	1	1	0	2611	110	55
	个子女	2		46	46	4	3	3	5	1	1	1	1	1	1	1	1	1	2612	130	65
	个子女	5		63	63	4	3	3	5	1	1	1	1	1	1	1	1	1	2614	130	65
	个子女	3		75	75	4	3	3	5	1	1	1	1	1	1	1	1	1	2617	105	52.5
	个子女	4		70	70	4	3	3	5	1	1	1	1	1	1	1	1	1	2618	150	75
	个子女	2		52	52	4	3	3	3	1	1	1	1	1	1	1	1	1	2619	140	70
	个子女	1		45	45	4	3	3	5	1	1	1	1	1	1	1	1	1	2620	158	79
	个子女	4		60	60	4	3	3	1	1	1	1	1	1	1	1	1	1	2622	148	74
	个子女	4		53	53	4	3	3	5	1	1	1	1	1	1	1	1	1	2624	110	55
	个子女	6		70	70	4	3	3	5	1	1	1	1	1	1	1	1	1	2625	105	52.5
	个子女	4		55	55	4	3	3	5	1	1	1	1	1	1	1	1	1	2626	110	55
	个子女	3		72	72	4	3	3	5	1	1	1	1	1	1	1	1	1	2632	138	69
	个子女	5		75	75	4	3	3	3	1	1	1	1	1	1	1	1	1	2633	142	71
	个子女	6		60	60	4	3	3	5	1	1	1	1	1	1	1	1	1	2635	115	57.5
	个子女	5		68	68	4	3	3	5	1	1	1	1	1	1	1	1	1	2636	135	67.5
	个子女	4		70	70	4	3	2	3	1	1	1	1	1	1	1	1	1	2637	135	67.5
	个子女	3		51	51	4	3	3	5	1	1	1	1	1	1	1	1	1	2639	136	68
	个子女	5		56	56	4	3	2	5	1	1	1	1	1	1	1	1	1	2640	123	61.5
	个子女	2		48	48	4	3	3	2	1	1	1	1	0	1	1	1	0	2641	110	55
	个子女	2		53	53	4	3	3	5	1	1	1	1	1	1	1	1	1	2645	140	70
	个子女	3		75	75	4	3	3	5	1	1	1	1	1	1	1	1	1	2646	142	71
	个子女	4		60	60	4	3	3	5	1	1	1	1	1	1	1	1	1	2648	140	70
	个子女	3		70	70	4	3	2	3	1	1	1	1	1	1	1	1	1	2654	145	72.5
	个子女	2		55	55	4	3	3	0	1	1	1	1	1	1	1	1	1	2655	125	62.5
	个子女	2		60	60	4	3	3	5	1	1	1	1	1	1	1	1	1	2658	112	56
	个子女	1		59	59	4	3	3	5	1	1	1	1	1	1	1	1	1	2661	110	55
	个子女	3		60	60	4	3	1	4	1	0	1	1	1	1	0	0	1	2665	105	52.5
	个子女	2		76	76	4	3	1	1	1	1	1	1	1	1	1	1	1	2666	140	70
	个子女	3		65	65	4	3	3	5	1	1	1	0	1	1	1	1	1	2673	140	70
	个子女	2		49	49	4	3	3	5	1	1	1	1	1	1	1	1	1	2674	125	62.5
	个子女	3		70	70	4	3	3	5	1	1	1	1	1	1	1	1	1	2675	104	52
	个子女	3		70	70	4	3	1	0	1	1	1	1	1	1	0	1	0	2685	170	85
	个子女	2		50	50	4	3	3	5	1	1	1	1	1	1	1	1	1	2686	105	52.5
	个子女	1		70	70	4	3	3	5	1	1	1	1	1	1	1	1	1	2687	125	62.5
	个子女	4		52	52	4	3	3	5	1	1	1	1	1	1	1	1	1	2689	140	70
	个子女	3		30	30	4	3	3	5	1	1	1	1	1	1	1	1	1	2690	120	60
	个子女	2		65kg	#VALUE!	4	3	0	4	1	1	1	1	1	1	1	1	1	2691	130	65
	个子女	4		60	60	4	3	2	5	1	1	1	1	1	1	1	1	1	2695	150	75
	个子女	2		67	67	4	3	2	3	1	1	1	1	1	1	1	1	1	2696	110	55
	个子女	3		80	80	4	3	3	1	1	1	1	1	1	1	1	1	1	2698	145	72.5
	个子女	3		81	81	4	3	2	2	1	1	1	1	1	1	1	1	1	2699	125	62.5
	个子女	2		58	58	4	3	2	3	1	1	1	1	1	1	1	1	1	2700	138	69
	个子女	3		65	65	4	3	3	1	1	1	1	1	1	1	1	1	1	2701	130	65
	个子女	5个儿子，3个女儿		53	53	4	3	3	3	1	1	0	0	0	1	1	1	1	2704	125	62.5
	个子女	4		62	62	4	3	3	5	1	1	1	1	1	1	1	1	1	2707	120	60
	个子女	6		65	65	4	3	3	4	1	1	1	1	1	1	1	1	1	2708	130	65
	个子女	5		68	68	4	3	3	2	1	1	1	1	1	1	1	1	1	2709	140	70
	个子女	4		140	140	4	3	3	5	1	1	1	1	1	1	1	1	0	2710	102	51
	个子女	4		51	51	4	3	3	5	1	1	1	1	1	1	1	1	1	2711	135	67.5
	个子女	3		70	70	4	3	0	0	0	0	0	0	0	0	0	0	0	2712	140	70
	个子女	3		58	58	4	3	3	3	1	1	1	1	1	1	1	1	1	2717	120	60
	个子女	5		58	58	4	3	3	1	1	1	1	1	1	1	0	0	1	2718	110	55
	个子女	4		62	62	4	3	3	1	1	1	1	1	1	1	1	1	1	2719	102	51
	个子女	4		48	48	4	3	2	3	1	1	1	1	1	1	1	1	1	2721	820	410
	个子女	3		60	60	4	3	2	4	1	1	1	1	1	1	1	1	1	2722	130	65
	个子女	3		48	48	4	3	3	1	1	1	1	1	1	1	1	1	1	2723	125	62.5
	个子女	5		78	78	4	3	3	5	1	1	1	1	1	1	1	0	1	2724	110	55
	个子女	3		48	48	4	3	3	5	1	1	1	1	1	1	1	1	1	2729	125	62.5
	个子女	4		40	40	4	3	3	5	1	1	1	1	1	1	0	0	1	2730	130	65
	个子女	2		70	70	4	3	3	5	1	1	1	1	1	1	1	1	1	2731	102	51
	个子女	5		58	58	4	3	3	5	1	1	1	1	1	1	1	1	1	2732	120	60
	个子女	3		90	90	4	3	3	5	1	1	1	1	1	1	1	1	1	2733	140	70
	个子女	3		65	65	4	3	0	0	0	0	0	0	0	0	0	0	0	2734	110	55
	个子女	5		65	65	4	3	3	5	1	1	1	1	1	1	1	1	1	2739	130	65
	个子女	3		60	60	4	3	3	5	1	1	1	1	1	1	1	1	1	2749	102	51
	个子女	4		50	50	4	3	2	5	1	1	1	1	1	1	1	1	1	2750	120	60
	个子女	5		54	54	4	3	3	5	1	1	1	1	1	1	1	1	1	2751	119	59.5
	个子女	4		72	72	4	3	3	5	1	1	1	1	1	1	1	1	1	2753	110	55
	个子女	2		58	58	4	3	3	5	1	1	1	1	1	1	1	1	1	2754	150	75
	个子女	6		65	65	4	3	3	2	1	1	1	1	1	1	1	1	1	2756	115	57.5
	个子女	3		65	65	4	3	2	3	1	1	1	1	1	1	1	1	1	2757	110	55
	个子女	2		56	56	4	3	1	0	0	0	1	1	1	0	1	1	1	2758	125	62.5
	个子女	3		67	67	4	3	2	3	1	1	1	1	1	0	1	1	1	2759	108	54
	个子女	3		70	70	4	3	3	2	1	1	1	1	1	1	1	1	1	2761	130	65
	个子女	5		62	62	4	3	3	2	1	1	1	1	1	1	1	0	1	2762	110	55
	个子女	6		65	65	4	3	3	5	1	1	1	1	1	1	1	1	1	2764	170	85
	个子女	4		136	136	4	3	3	5	1	1	1	1	1	1	1	1	1	2765	130	65
	个子女	1		75	75	4	3	3	5	1	1	1	1	1	1	1	1	1	2766	140	70
	个子女	3		60	60	4	3	3	5	1	1	1	1	1	1	1	1	1	2769	120	60
	个子女	4		50	50	4	3	3	2	1	1	1	1	1	1	1	1	1	2770	130	65
	个子女	3		62	62	4	3	3	5	1	1	1	1	1	1	0	0	0	2771	20972	10486
	个子女	2		52	52	4	3	3	5	1	1	1	1	1	1	0	0	0	2772	124	62
	个子女	8		56	56	4	3	3	5	1	1	1	1	1	1	1	1	1	2773	115	57.5
	个子女	4		52	52	4	3	3	5	1	1	1	1	1	1	0	0	0	2774	135	67.5
	个子女	3		53	53	4	3	3	5	1	1	1	1	1	1	1	1	1	2776	110	55
	个子女	二子一女		65	65	4	3	2	3	1	0	0	1	1	1	0	0	1	2791	160	80
	个子女	4		48	48	4	3	3	5	1	1	1	1	1	1	1	1	1	2904	102	51
	个子女	3		50	50	4	3	2	5	1	1	1	1	1	1	1	0	0	2905	126	63
	个子女	2		65	65	4	3	3	5	1	1	1	1	1	1	1	1	1	2908	130	65
	个子女	4		65	65	4	3	3	1	1	1	1	1	1	1	1	1	1	2909	136	68
	个子女	2		70	70	4	3	3	4	1	1	1	1	1	1	0	0	0	2910	156	78
	个子女	3		60	60	4	3	3	5	1	1	1	1	1	1	1	1	1	2955	138	69
	个子女	4		60	60	4	3	1	2	1	1	1	1	1	1	1	1	1	3073	138	69
	个子女	6		55	55	4	3	3	4	1	1	1	1	1	1	1	1	1	3208	110	55
	个子女	6		58	58	4	3	3	4	1	1	1	1	1	1	1	1	1	3471	130	65
	个子女	5		75	75	4	3	3	5	1	1	1	1	1	1	1	1	1	3506	135	67.5
	个子女	3		52	52	4	3	3	4	1	1	1	1	1	1	1	1	1	3524	157	78.5
	个子女	3		55	55	4	3	2	4	1	1	1	1	1	0	1	1	1	3576	125	62.5
	个子女	4		62	62	4	3	2	4	1	1	1	1	1	1	1	1	1	3616	140	70
	个子女	3		55	55	4	3	3	5	1	1	1	1	1	1	1	1	1	3627	115	57.5
	个子女	3		55	55	4	3	3	5	1	1	1	1	1	1	1	1	1	3644	115	57.5
	个子女	4		81	81	4	3	3	5	1	1	1	1	1	1	1	1	1	3645	130	65
	个子女	3		65	65	4	3	3	5	1	1	1	1	1	1	1	1	1	3705	110	55
	个子女	1		51	51	4	3	2	5	1	1	1	1	1	1	1	1	1	3707	110	55
	个子女	4		67	67	4	3	3	0	1	1	1	1	1	1	0	0	0	4072	105	52.5
	个子女	2		69	69	4	3	3	5	1	1	1	1	1	1	0	1	1	4080	546	273
	个子女	4		60	60	4	3	3	0	1	1	1	1	1	1	0	0	0	4273	150	75
	个子女	2		60	60	4	3	0	5	1	0	1	1	1	1	0	1	1	4295	110	55
	个子女	4		60	60	4	3	2	2	1	1	1	1	1	1	1	1	1	4327	120	60
	个子女	3		65	65	4	3	1	2	1	0	1	0	1	1	0	0	0	4328	130	65
	个子女	2		50	50	4	3	1	2	1	1	1	1	1	1	1	1	1	4344	120	60
	个子女	3		65	65	4	3	3	5	1	1	1	1	1	1	1	1	1	4377	150	75
	个子女	5		65	65	4	3	3	5	1	1	1	1	1	1	1	1	1	4393	135	67.5
	个子女	2		65	65	4	3	3	5	1	1	1	1	1	1	1	1	1	4423	124	62
	个子女	3		60	60	4	3	3	5	1	1	1	1	1	1	1	1	1	4463	120	60
	个子女	3		48	48	4	3	3	5	1	1	1	1	1	1	1	1	1	4471	102	51
	个子女	4		不详	#VALUE!	4	3	1	0	1	1	1	0	1	1	0	0	1	4507	135	67.5
	个子女	4		64	64	4	3	3	2	1	1	1	1	1	1	1	1	1	4558	120	60
	个子女	4		65	65	4	3	1	1	1	1	1	1	1	1	1	1	1	4628	120	60
	个子女	4		47	47	4	3	3	3	1	1	1	1	1	1	1	1	1	4691	136	68
	个子女	4		45	45	4	3	3	5	1	1	1	1	1	1	1	1	1	4799	621	310.5
	个子女	3		56	56	4	3	2	2	1	1	1	0	0	1	0	0	1	4813	150	75
	个子女	4		40	40	4	3	3	2	1	1	1	1	1	1	0	0	1	4838	132	66
	个子女	2		75	75	4	3	3	5	1	1	1	1	1	1	1	1	1	4855	112	56
	个子女	4		41	41	4	3	3	1	1	1	1	1	1	1	1	1	1	4868	120	60
	个子女	2		75	75	4	3	3	5	1	1	1	1	1	1	1	1	1	4870	130	65
	个子女	3		65	65	4	3	3	3	1	1	0	1	1	1	1	1	1	4928	130	65
	个子女	4		60	60	4	3	3	1	1	1	1	1	1	1	1	0	1	4932	110	55
	个子女	4		40	40	4	3	3	5	1	1	1	1	1	1	0	0	0	4935	103	51.5
	个子女	2		57	57	4	3	2	4	1	1	1	1	1	1	0	0	0	4956	120	60
	个子女	2个		75	75	4	3	1	3	1	1	1	1	1	1	1	0	0	4990	130	65
	个子女	3		60	60	4	3	3	5	1	1	1	1	1	1	1	1	1	5027	110	55
	个子女	4		60	60	4	3	3	1	1	1	1	1	1	1	1	1	1	5154	130	65
	个子女	3		65	65	4	3	3	5	1	1	1	1	1	1	1	1	1	5172	120	60
	个子女	4		50	50	4	3	3	5	1	1	1	1	1	1	1	1	1	5242	140	70
	个子女	2		50	50	4	3	3	5	1	1	1	1	1	1	1	1	1	5243	120	60
	个子女	1		75	75	4	3	3	5	1	1	1	1	1	1	1	1	1	5263	120	60
	个子女	2		70	70	4	3	3	5	1	1	1	1	1	1	1	1	1	5297	110	55
	个子女	4		70	70	4	3	2	5	1	1	1	1	1	1	1	1	1	5349	110	55
	个子女	4		58	58	4	3	3	5	1	1	1	1	1	1	1	0	1	5375	108	54
	个子女	4		62	62	4	3	3	5	1	1	1	1	1	1	1	1	1	5379	110	55
	个子女	4		65	65	4	3	2	5	1	1	1	1	1	1	1	1	1	5441	120	60
	个子女	7		70	70	4	3	3	5	1	1	1	1	1	1	1	1	1	5451	130	65
	个子女	4		68	68	4	3	3	5	1	1	1	1	1	1	1	1	1	5452	135	67.5
	个子女	4		53	53	4	3	3	5	1	1	1	1	1	1	1	1	1	5453	140	70
	个子女	4		65	65	4	3	3	5	1	1	1	1	1	1	1	1	1	5457	120	60
	个子女	2		46	46	4	3	3	5	1	1	1	1	1	1	1	1	1			0
	个子女	2		50	50	4	3	3	5	1	1	1	1	1	1	1	1	1			0
	个子女	3		80	80	4	3	3	5	1	1	1	1	1	1	1	1	1			0
	个子女	5		50	50	4	3	3	5	1	1	1	1	1	1	1	1	1			0
	个子女	3		51	51	4	3	3	5	1	1	1	1	1	1	1	1	1			0
	个子女	5		65	65	4	3	3	5	1	1	1	1	1	1	1	1	1			0
	个子女	3		70	70	4	3	3	1	1	1	1	1	1	1	0	0	0			0
	个子女	3		63	63	4	3	3	5	1	1	1	1	1	1	1	1	1			0
	个子女	3		77	77	4	3	3	5	1	1	1	1	1	1	1	1	1			0
	个子女	2		70	70	4	3	2	2	1	1	1	1	1	1	1	1	1			0
	个子女	5		65	65	4	3	3	5	1	1	1	1	1	1	1	1	1			0
	个子女	5		62	62	4	3	3	3	1	1	1	1	1	1	1	1	1			0
	个子女	3		66	66	4	3	3	4	1	1	1	1	1	1	0	0	1			0
	个子女	2		55	55	4	3	1	2	0	0	1	1	1	1	0	0	1			0
	个子女	3		60	60	4	3	3	2	0	0	1	0	0	1	1	1	1			0
	个子女	5		40	40	4	3	3	5	1	1	1	1	1	1	0	0	1			0
	个子女	4个		72	72	4	3	2	2	1	0	1	0	1	1	1	1	1			0
	个子女	1		75	75	4	3	1	1	1	1	1	1	1	1	1	1	1			0
	个子女	3		68	68	4	3	3	4	1	1	1	1	1	1	1	1	1			0
	个子女	3		73	73	4	3	2	3	1	1	1	1	1	1	1	1	1			0
	个子女	2		70	70	4	3	0	1	1	1	1	1	1	1	0	0	0			0
	个子女	4		66	66	4	3	3	5	1	1	1	1	1	1	1	1	1			0
	个子女	4		68	68	4	3	1	0	0	1	1	1	1	1	1	1	1			0
	个子女	3		60	60	4	3	3	5	1	1	1	1	1	1	1	1	0			0
	个子女	3		78	78	4	3	3	5	1	1	1	1	1	1	1	1	1			0
	个子女	有		53	53	4	3	3	5	1	1	1	1	1	1	1	1	1			0
	个子女	2		50	50	4	3	3	5	1	1	1	1	1	1	1	1	1			0
	个子女	2		62	62	4	3	3	5	1	1	1	1	1	1	0	0	0			0
	个子女	3		70	70	4	3	3	2	1	1	1	1	1	1	0	0	1			0
	个子女	4		70	70	4	3	3	4	1	1	1	1	1	1	1	1	1			0
	个子女	3		75	75	4	3	3	5	1	1	1	1	1	1	1	1	1			0
	个子女	有		47	47	4	3	3	5	1	1	1	1	1	1	1	1	1			0
	个子女	4		52	52	4	3	3	1	1	1	1	1	1	1	1	1	1			0
	个子女	4		74	74	4	3	3	5	1	1	1	1	1	1	1	1	1			0
	个子女	3		42	42	4	3	3	3	1	1	1	1	1	1	1	1	1			0
	个子女	2		62	62	4	3	3	5	1	1	1	1	1	1	1	1	1			0
	个子女	5		64	64	4	3	3	1	1	1	1	1	1	1	1	1	0			0
	个子女	3		55	55	4	3	3	1	1	1	1	1	1	1	1	1	1			0
	个子女	5		50	50	4	3	3	1	1	1	1	1	1	1	1	1	1			0
	个子女	5		60	60	4	3	2	1	1	1	1	1	0	1	0	0	0			0
	个子女	3		61	61	4	3	1	1	0	1	1	1	0	0	0	0	0			0
	个子女	8		47	47	4	3	1	2	0	1	1	0	1	0	0	0	0			0
	个子女	4		60	60	4	3	1	1	1	0	1	1	0	1	0	0	0			0
	个子女	4		55kg	#VALUE!	4	3	3	0	0	0	1	0	0	0	0	0	0			0
	个子女	4		69	69	4	3	3	0	1	1	1	1	1	1	0	0	0			0
	个子女	4		60	60	4	3	2	3	1	1	1	1	1	1	0	0	0			0
	个子女	6		45	45	4	3	3	3	1	1	1	1	1	1	0	0	1			0
	个子女	3		52	52	4	3	3	5	1	1	1	1	1	1	0	0	1			0
	个子女	4		45	45	4	3	3	5	1	1	1	1	1	1	0	0	1			0
	个子女	4		50	50	4	3	3	2	1	0	1	1	1	1	0	0	0			0
	个子女	2		70	70	4	3	3	5	1	1	1	1	1	1	0	0	1			0
	个子女	3		53	53	4	3	3	2	1	1	1	1	1	1	1	1	1			0
	个子女	2		60	60	4	3	3	5	1	1	1	1	1	1	0	0	0			0
	个子女	5		60	60	4	3	3	1	1	1	1	1	1	1	1	1	1			0
	个子女	6		127	127	4	3	0	0	0	0	0	0	0	0	0	0	0			0
	个子女	5		47	47	4	3	3	2	1	1	1	1	1	1	0	0	1			0
	个子女	3		102	102	4	3	1	2	1	1	1	1	1	1	0	0	0			0
	个子女	2		52	52	4	3	3	0	1	1	1	1	1	1	1	1	1			0
	个子女	2		62	62	4	3	3	0	1	1	1	1	1	1	1	1	1			0
	个子女	5		70	70	4	3	3	0	1	1	1	1	1	1	1	1	1			0
	个子女	3		68	68	4	3	3	0	1	1	1	1	1	1	1	1	1			0
	个子女	4		60	60	4	3	3	0	1	1	1	1	1	1	1	1	1			0
	个子女	3		56	56	4	3	2	2	1	1	1	1	1	1	0	0	0			0
	个子女	6		65	65	4	3	3	1	1	1	1	1	1	1	1	1	1			0
	个子女	2		70	70	4	3	3	1	1	1	1	1	1	1	1	1	1			0
	个子女	2		60	60	4	3	3	2	1	1	1	1	1	1	1	1	1			0
	个子女	3		55.3	55.3	4	3	3	1	1	1	1	1	1	1	1	1	1			0
	个子女	4		65	65	4	3	3	1	1	1	1	1	1	1	1	1	1			0
	个子女	5		39	39	4	3	1	1	1	1	1	1	1	1	1	1	1			0
	个子女	4		60	60	4	3	2	2	1	1	1	1	1	1	1	1	1			0
	个子女	2		60	60	4	3	1	1	1	1	1	1	1	1	1	1	1			0
	个子女	2		75	75	4	3	0	0	1	1	0	0	0	1	0	0	0			0
	个子女	6个		60	60	4	3	3	0	1	1	1	1	1	1	1	1	1			0
	个子女	4		46	46	4	3	0	0	0	0	0	0	0	0	0	0	0			0
	个子女	5		60	60	4	3	0	0	0	0	0	0	0	1	0	0	0			0
	个子女	5		53	53	4	3	3	2	1	1	1	1	1	1	1	1	1			0
	个子女	2		42	42	4	3	3	1	1	1	1	1	1	1	1	1	1			0
	个子女	2		39	39	4	3	0	0	0	0	0	0	0	1	0	0	0			0
	个子女	5		80	80	4	3	3	1	1	1	1	1	1	1	1	1	1			0
	个子女	5		64	64	4	3	3	1	1	1	1	1	1	1	1	1	1			0
	个子女	2		55	55	4	3	3	1	1	1	1	1	1	1	1	1	1			0
	个子女	2		110	110	4	3	3	1	1	1	1	1	1	1	1	1	1			0
	个子女	4		50	50	4	3	3	1	1	1	1	1	1	1	1	1	1			0
	个子女	2		62	62	4	3	3	1	1	1	1	1	1	1	1	1	1			0
	个子女	4		61	61	4	3	3	5	1	1	0	0	0	1	0	0	0			0
	个子女	4		59	59	4	3	3	5	1	1	1	1	1	1	0	0	1			0
	个子女	4		67	67	4	3	2	1	1	1	1	1	1	1	0	0	1			0
	个子女	4		56	56	4	3	3	5	1	1	1	1	1	1	0	0	1			0
	个子女	2		42	42	4	3	3	5	1	1	1	1	1	1	0	0	1			0
	个子女	6		42	42	4	3	3	5	1	1	1	1	1	1	0	0	1			0
	个子女	3		63	63	4	3	3	4	1	1	1	1	1	1	0	0	1			0
	个子女	5		45	45	4	3	3	1	1	1	1	1	1	1	0	0	1			0
	个子女	3		45	45	4	3	3	5	1	1	1	1	1	1	0	0	1			0
	个子女	6		48	48	4	3	2	2	1	1	1	1	1	1	0	0	1			0
	个子女	5		62	62	4	3	3	2	1	1	1	1	1	1	0	0	1			0
	个子女	2		54	54	4	3	3	3	1	1	1	1	1	1	0	0	1			0
	个子女	3		51	51	4	3	3	1	1	1	1	1	1	1	0	0	1			0
	个子女	2		60	60	4	3	2	5	1	1	1	1	1	1	0	0	0			0
	个子女	3		75	75	4	3	3	0	1	1	1	1	1	1	0	0	1			0
	个子女	4		46	46	4	3	2	2	1	1	1	1	1	1	0	0	1			0
	个子女	2		45	45	4	3	3	5	1	1	1	1	1	1	0	0	1			0
	个子女	5		56	56	4	3	3	1	1	1	1	1	1	1	0	0	0			0
	个子女	6		52	52	4	3	3	5	1	1	1	1	1	1	0	0	1			0
	个子女	1		55	55	4	3	3	5	1	1	1	1	1	1	0	0	1			0
	个子女	3		70	70	4	3	3	5	1	1	1	1	1	1	0	0	1			0
	个子女	3		60	60	4	3	3	4	1	1	1	1	0	1	0	0	1			0
	个子女	3		60	60	4	3	3	5	1	1	1	1	1	1	0	0	0			0
	个子女	2		60	60	4	3	1	0	1	0	1	0	0	0	0	0	0			0
	个子女	4		70	70	4	3	3	2	1	1	1	1	1	1	0	0	1			0
	个子女	6		120	120	4	3	3	5	1	1	1	1	1	1	0	0	1			0
	个子女	3		78	78	4	3	3	3	1	1	1	1	1	1	0	0	1			0
	个子女	4		60	60	4	3	3	1	1	1	1	1	1	1	0	0	1			0
	个子女	3		59	59	4	3	3	4	1	1	0	0	1	1	0	0	1			0
	个子女	3女1仔		65	65	4	3	3	4	1	1	1	1	1	1	0	0	1			0
	个子女	3		62	62	4	3	3	3	1	1	1	1	1	1	0	0	1			0
	个子女	3		51	51	4	3	3	5	1	0	1	1	1	1	0	0	1			0
	个子女	3		45	45	4	3	3	5	1	1	1	1	1	1	0	0	1			0
	个子女	7		60	60	4	3	3	5	1	1	1	1	1	0	0	0	1			0
	个子女	5		65	65	4	3	3	4	1	1	1	1	1	1	0	0	0			0
	个子女	3		50	50	4	3	3	5	1	1	1	1	1	1	0	0	1			0
	个子女	4		67	67	4	3	3	5	1	1	1	1	1	1	0	0	1			0
	个子女	2		51.5	51.5	4	3	3	1	1	1	1	1	1	1	0	0	0			0
	个子女	7个		72	72	4	3	3	5	1	1	1	1	1	1	0	0	1			0
	个子女	5		55	55	4	3	3	2	1	1	1	1	1	1	0	0	1			0
	个子女	3		45·5	#VALUE!	4	3	3	5	1	1	1	1	1	1	0	0	1			0
	个子女	2		60	60	4	3	2	1	1	1	1	1	1	1	0	0	1			0
	个子女	2		65	65	4	3	3	5	1	1	1	1	1	1	0	0	1			0
	个子女	2		55	55	4	3	3	2	1	1	1	1	1	1	0	0	0			0
	个子女	2		62	62	4	3	2	3	1	1	1	1	1	1	0	0	1			0
	个子女	2		65	65	4	3	3	5	1	1	1	1	1	1	0	0	1			0
	个子女	1		68	68	4	3	3	5	1	1	1	1	1	1	0	0	0			0
	个子女	4		65	65	4	3	0	0	0	0	1	0	0	0	0	0	0			0
	个子女	2		60	60	4	3	2	3	1	1	1	1	0	1	0	0	1			0
	个子女	4		50	50	4	3	3	2	0	1	1	1	1	1	0	0	1			0
	个子女	4		70	70	4	3	1	0	1	1	1	1	1	1	0	0	0			0
	个子女	7个		60	60	4	3	3	5	1	1	1	1	1	1	0	0	1			0
	个子女	4		62	62	4	3	0	0	0	0	1	1	1	1	0	0	0			0
	个子女	5		53	53	4	3	3	5	1	1	1	1	1	1	0	0	1			0
	个子女	2		75	75	4	3	3	5	1	1	1	1	1	1	0	0	1			0
	个子女	5		52	52	4	3	3	1	1	1	1	1	1	1	0	0	1			0
	个子女	6		49	49	4	3	3	2	1	1	1	1	1	1	0	0	1			0
	个子女	2		64	64	4	3	3	5	1	1	1	1	1	1	0	0	1			0
	个子女	3		90	90	4	3	3	1	0	1	1	1	1	1	0	0	1			0
	个子女	4		45	45	4	3	3	5	1	1	1	1	1	1	0	0	0			0
	个子女	5		65	65	4	3	3	2	1	1	1	1	1	1	0	0	0			0
	个子女	4		76	76	4	3	3	2	1	1	1	1	1	1	0	0	0			0
	个子女	5		55	55	4	3	3	5	1	1	1	1	1	1	0	0	1			0
	个子女	4		58	58	4	3	3	5	1	1	1	1	1	1	0	0	1			0
	个子女	4		55	55	4	3	3	5	1	1	1	1	1	1	0	0	1			0
	个子女	5		50	50	4	3	3	5	1	1	1	1	1	1	0	0	1			0
	个子女	5		70	70	4	3	3	4	1	1	1	1	1	1	0	0	1			0
	个子女	4		45	45	4	3	3	5	1	1	1	1	1	1	0	0	1			0
	个子女	4		60	60	4	3	3	5	1	1	1	1	1	1	0	0	1			0
	个子女	3		70	70	4	3	3	1	1	1	1	1	1	1	0	0	0			0
	个子女	3		75	75	4	3	3	5	1	1	1	1	1	1	0	0	1			0
	个子女	7		60	60	4	3	3	5	1	1	1	1	1	1	0	0	1			0
	个子女	2		180	180	4	3	1	1	1	1	1	1	1	1	0	0	1			0
	个子女	6		65	65	4	3	3	5	1	1	1	1	1	1	0	0	1			0
	个子女	3		45	45	4	3	3	1	1	1	1	1	1	1	0	0	1			0
	个子女	4		70	70	4	3	1	1	1	1	1	1	1	1	0	0	1			0
	个子女	3		65	65	4	3	3	5	1	1	1	1	1	1	0	0	1			0
	个子女	4		68	68	4	3	3	2	1	1	1	1	1	1	0	0	1			0
	个子女	3		120	120	4	3	2	2	1	0	1	0	1	1	0	0	1			0
	个子女	3		65	65	4	3	2	2	1	1	1	1	1	1	0	0	1			0
	个子女	2		52	52	4	3	3	4	1	1	1	1	1	1	0	0	0			0
	个子女	7		52	52	4	3	3	5	1	1	1	1	1	1	0	0	1			0
	个子女	2		50	50	4	3	2	2	1	1	1	1	1	1	0	0	1			0
	个子女	5		74	74	4	3	3	5	1	1	1	1	1	1	0	0	1			0
	个子女	4		60	60	4	3	3	5	1	1	1	1	1	1	0	0	1			0
	个子女	4		47	47	4	3	1	0	1	1	1	1	1	1	0	0	1			0
	个子女	5		51	51	4	3	3	5	1	1	1	1	1	1	0	0	1			0
	个子女	6		61	61	4	3	3	5	1	1	1	1	1	1	0	0	0			0
	个子女	3		58	58	4	3	3	3	1	1	1	1	1	1	0	0	1			0
	个子女	5		53	53	4	3	3	5	1	1	1	1	1	1	0	0	0			0
	个子女	5		58	58	4	3	3	5	1	1	1	1	1	1	0	0	0			0
	个子女	5		62	62	4	3	3	5	1	1	1	1	1	1	0	0	1			0
	个子女	6		60	60	4	3	3	2	1	1	1	1	1	1	0	0	1			0
	个子女	5		80	80	4	3	3	5	1	1	1	1	1	1	0	0	1			0
	个子女	5		61	61	4	3	3	4	1	1	1	1	1	1	0	0	1			0
	个子女	5		56	56	4	3	3	5	1	1	1	1	1	1	0	0	1			0
	个子女	4个		59	59	4	3	1	1	1	1	1	1	1	1	0	0	1			0
	个子女	2		40	40	4	3	3	4	1	1	1	1	1	1	0	0	1			0
	个子女	7		49	49	4	3	3	1	1	1	1	1	0	1	0	0	0			0
	个子女	3		70	70	4	3	3	1	1	1	1	1	1	1	0	0	1			0
	个子女	2		70	70	4	3	3	3	1	1	1	1	1	1	0	0	1			0
	个子女	5		68	68	4	3	1	2	1	0	1	1	1	1	0	0	0			0
	个子女	5		56	56	4	3	2	1	1	1	1	1	1	1	0	0	1			0
	个子女	3		60	60	4	3	3	1	1	1	1	1	1	1	0	0	1			0
	个子女	3		68	68	4	3	1	1	1	0	1	1	1	1	0	0	0			0
	个子女	3		57.4	57.4	4	3	3	3	1	1	1	1	1	1	0	0	1			0
	个子女	5		40	40	4	3	2	2	1	1	1	1	1	1	0	0	1			0
	个子女	3		62	62	4	3	3	4	1	1	1	1	1	1	0	0	1			0
	个子女	3		60	60	4	3	2	3	1	1	1	1	1	1	0	0	1			0
	个子女	4		75	75	4	3	3	5	1	1	1	1	1	1	0	0	1			0
	个子女	4		46	46	4	3	3	5	1	1	1	1	1	1	0	0	1			0
	个子女	5		48	48	4	3	3	0	1	1	1	1	1	1	0	0	0			0
	个子女	2		58	58	4	3	3	5	1	1	1	1	1	1	0	0	0			0
	个子女	4		68	68	4	3	3	1	1	1	1	1	1	1	0	0	1			0
	个子女	5		45	45	4	3	3	1	1	1	1	1	1	1	0	0	1			0
	个子女	4		42	42	4	3	3	4	1	1	1	1	1	1	0	0	1			0
	个子女	4		63.5	63.5	4	3	3	5	1	1	1	1	1	1	0	0	1			0
	个子女	4		48	48	4	3	3	5	1	1	1	1	1	1	0	0	1			0
	个子女	5		62	62	4	3	2	3	1	1	1	1	1	1	0	0	1			0
	个子女	4		65	65	4	3	3	5	1	1	1	1	1	1	0	0	1			0
	个子女	6		60	60	4	3	3	4	1	1	1	1	1	1	0	0	0			0
	个子女	3		60	60	4	3	3	5	1	1	1	1	1	1	0	0	1			0
	个子女	4		61	61	4	3	3	3	1	1	1	1	1	1	0	0	0			0
	个子女	5		75	75	4	3	3	5	1	1	1	1	1	1	0	0	1			0
	个子女	4		46	46	4	3	3	5	1	1	1	1	1	1	0	0	1			0
	个子女	5		65	65	4	3	3	1	1	1	1	1	1	1	0	0	1			0
	个子女	8		60	60	4	3	3	1	1	1	1	1	1	1	0	0	1			0
	个子女	6个		58	58	4	3	3	5	1	1	1	1	1	1	0	0	1			0
	个子女	5		75	75	4	3	3	5	1	1	1	1	1	1	0	0	1			0
	个子女	3		55	55	4	3	3	1	1	1	1	1	1	1	0	0	1			0
	个子女	4		62	62	4	3	2	1	1	1	1	1	1	1	0	0	0			0
	个子女	3		55	55	4	3	3	1	1	1	1	1	1	1	0	0	1			0
	个子女	5		70	70	4	3	3	5	1	1	1	1	1	1	0	0	1			0
	个子女	5		58	58	4	3	2	1	1	1	1	1	1	1	0	0	1			0
	个子女	4		78	78	4	3	3	5	1	1	1	1	1	1	0	0	1			0
	个子女	5		51	51	4	3	3	5	1	1	1	1	1	1	0	0	1			0
	个子女	3		54	54	4	3	3	5	1	1	1	1	1	1	0	0	0			0
	个子女	3		48	48	4	3	0	1	1	1	1	0	0	1	0	0	0			0
	个子女	3		67	67	4	3	3	5	1	1	1	1	1	1	0	0	1			0
	个子女	2		62	62	4	3	3	1	1	1	1	1	1	1	0	0	1			0
	个子女	5		63	63	4	3	3	1	1	1	1	1	1	1	0	0	1			0
	个子女	5		65	65	4	3	3	3	1	1	1	1	1	1	0	0	1			0
	个子女	3		66.5	66.5	4	3	3	4	1	1	1	1	1	1	0	0	1			0
	个子女	2		65	65	4	3	3	5	1	1	1	1	1	1	0	0	1			0
	个子女	4		50	50	4	3	3	1	1	1	1	1	1	1	0	0	0			0
	个子女	2		75	75	4	3	3	5	1	1	1	1	1	1	0	0	1			0
	个子女	5		65	65	4	3	3	5	1	1	1	1	1	1	0	0	1			0
	个子女	3个子女		51.5	51.5	4	3	3	5	1	1	1	1	1	1	0	0	1			0
	个子女	3		65	65	4	3	1	1	1	1	1	0	1	1	0	0	0			0
	个子女	3		60	60	4	3	3	4	1	1	1	1	1	1	0	0	1			0
	个子女	4		58	58	4	3	2	2	1	0	1	1	1	1	0	0	1			0
	个子女	5		65	65	4	3	2	3	1	0	1	1	1	1	0	0	1			0
	个子女	3个子女		70	70	4	3	2	3	1	0	1	1	1	1	0	0	1			0
	个子女	2		65	65	4	3	1	1	1	1	1	1	1	1	0	0	1			0
	个子女	2		60	60	4	3	3	3	1	1	1	1	1	1	0	0	1			0
	个子女	3		75	75	4	3	3	5	1	1	1	1	1	1	0	0	1			0
	个子女	4		75	75	4	3	3	3	1	1	1	1	1	1	0	0	0			0
	个子女	4		66	66	4	3	0	1	1	1	1	1	1	1	0	0	1			0
	个子女	6		43	43	4	3	2	2	1	1	1	1	1	1	0	0	1			0
	个子女	3		61	61	4	3	3	5	1	1	1	1	1	1	0	0	1			0
	个子女	3		62.5	62.5	4	3	2	5	1	1	1	1	1	1	0	0	1			0
	个子女	3		50	50	4	3	2	2	1	0	1	0	1	1	0	0	0			0
	个子女	4		53	53	4	3	3	5	1	1	1	1	1	1	0	0	1			0
	个子女	2		55	55	4	3	3	5	1	1	1	1	1	1	0	0	1			0
	个子女	4		55	55	4	3	3	2	1	1	1	1	1	1	0	0	1			0
	个子女	4		75	75	4	3	1	1	1	0	1	1	1	1	0	0	0			0
	个子女	3		57.5	57.5	4	3	3	3	1	1	1	1	1	1	0	0	1			0
	个子女	2		62.5	62.5	4	3	2	2	1	1	1	1	1	1	0	0	1			0
	个子女	2		68	68	4	3	3	3	1	1	1	1	1	1	0	0	1			0
	个子女	3		53	53	4	3	3	5	1	1	1	1	1	1	0	0	1			0
	个子女	3		70	70	4	3	0	0	0	0	0	0	0	0	0	0	0			0
	个子女	3		46	46	4	3	3	5	1	1	1	1	1	1	0	0	1			0
	个子女	3		75	75	4	3	3	1	1	1	1	1	1	1	0	0	1			0
	个子女	6		46	46	4	3	3	4	1	1	1	1	1	1	0	0	1			0
	个子女	3		46	46	4	3	2	1	1	1	1	1	1	1	0	0	1			0
	个子女	3		56	56	4	3	3	5	1	1	1	1	1	1	0	0	1			0
	个子女	3		69	69	4	3	3	0	1	1	1	1	1	1	0	0	1			0
	个子女	6		70	70	4	3	1	1	1	1	1	1	1	1	0	0	0			0
	个子女	5		56	56	4	3	1	1	1	1	1	1	1	1	0	0	1			0
	个子女	4		65	65	4	3	3	5	1	1	1	1	1	1	0	0	1			0
	个子女	2		70	70	4	3	3	5	1	1	1	1	1	1	0	0	1			0
	个子女	4		66	66	4	3	3	1	1	1	1	1	1	1	0	0	1			0
	个子女	3		70	70	4	3	2	1	1	1	1	1	1	1	0	0	0			0
	个子女	3个		65	65	4	3	3	4	1	1	1	1	1	1	0	0	1			0
	个子女	3		62	62	4	3	3	5	1	1	1	1	1	1	0	0	1			0
	个子女	4		63	63	4	3	3	5	1	1	1	1	1	1	0	0	1			0
	个子女	4		67	67	4	3	3	5	1	1	1	1	1	1	0	0	1			0
	个子女	3		70	70	4	3	3	0	1	1	1	1	1	1	0	0	1			0
	个子女	3		70	70	4	3	3	2	1	1	1	1	1	1	0	0	1			0
	个子女	5		60	60	4	3	3	5	1	1	1	1	1	1	0	0	1			0
	个子女	3个		48	48	4	3	3	1	1	1	1	1	1	1	0	0	1			0
	个子女	5		60	60	4	3	3	3	1	1	1	1	1	1	0	0	1			0
	个子女	5		53	53	4	3	3	5	1	1	1	1	1	1	0	0	1			0
	个子女	6		50	50	4	3	3	5	1	1	1	1	1	1	0	0	1			0
	个子女	1		150	150	4	3	3	5	1	1	1	1	1	1	0	0	1			0
	个子女	3		62.5	62.5	4	3	3	5	1	1	1	1	1	1	0	0	1			0
	个子女	2		55	55	4	3	3	5	1	1	1	1	1	1	1	1	1			0
	个子女	3		52	52	4	3	3	2	1	1	1	1	1	1	1	1	1			0
	个子女	3		70	70	4	3	3	3	1	1	1	1	1	1	1	1	1			0
	个子女	3		70	70	4	3	3	3	1	1	1	1	1	1	1	1	1			0
	个子女	3		50	50	4	3	3	5	1	1	1	1	1	1	1	1	1			0
	个子女	3		75	75	4	3	3	2	1	1	1	1	1	1	1	1	1			0
	个子女	3		55	55	4	3	2	5	1	1	1	1	1	1	0	0	0			0
	个子女	2		50	50	4	3	3	4	1	1	1	1	1	1	1	0	0			0
	个子女	4		68	68	4	3	3	4	1	1	1	1	1	1	1	1	0			0
	个子女	4		55	55	4	3	3	4	1	1	1	1	1	1	1	1	1			0
	个子女	5		74	74	4	3	1	2	1	1	1	1	1	1	0	0	1			0
	个子女	3		58	58	4	3	3	5	1	1	1	1	1	1	1	1	1			0
	个子女	2		82	82	4	3	3	1	1	1	1	1	1	1	1	1	1			0
	个子女	2		65	65	4	3	3	5	1	1	1	1	1	1	1	1	1			0
	个子女	3		70	70	4	3	3	5	1	1	1	1	1	1	1	1	1			0
	个子女	4		63	63	4	3	3	5	1	1	1	1	1	1	1	1	0			0
	个子女	1		75	75	4	3	3	1	0	1	1	0	1	1	0	0	1			0
	个子女	5		70	70	4	3	3	5	1	1	1	1	1	1	1	1	1			0
	个子女	2		58	58	4	3	3	0	1	1	1	1	1	1	1	1	1			0
	个子女	2		72	72	4	3	3	5	1	1	1	1	1	1	0	0	0			0
	个子女	4		42	42	4	3	3	5	1	1	1	1	1	1	1	1	1			0
	个子女	5		45	45	4	3	3	5	1	1	1	1	1	1	0	0	0			0
	个子女	4		60	60	4	3	3	5	1	1	1	1	1	1	1	1	1			0
	个子女	2		60	60	4	3	3	5	1	1	1	1	1	1	1	1	1			0
	个子女	5		51.5	51.5	4	3	3	5	1	1	1	1	1	1	1	1	1			0
	个子女	4		63	63	4	3	3	2	1	1	1	1	1	1	0	0	0			0
	个子女	4		76	76	4	3	3	5	1	1	1	1	1	1	1	1	1			0
	个子女	4		72	72	4	3	3	5	1	1	1	1	1	1	1	1	1			0
	个子女	4		60	60	4	3	3	5	1	1	1	1	1	1	0	0	0			0
	个子女	3.2		65	65	4	3	3	5	1	1	1	1	1	1	1	1	1			0
	个子女	2		62	62	4	3	3	5	1	1	1	1	1	1	1	1	1			0
	个子女	2		56	56	4	3	3	5	1	1	1	1	1	1	1	1	1			0
	个子女	5		50	50	4	3	3	5	1	1	1	1	1	1	1	1	1			0
	个子女	4		70	70	4	3	3	5	1	1	1	1	1	1	1	1	1			0
	个子女	4		68	68	4	3	2	1	1	1	1	1	1	1	1	0	1			0
	个子女	4		160	160	4	3	3	5	1	1	1	1	1	1	1	1	1			0
	个子女	4		45	45	4	3	3	4	1	1	1	1	1	1	1	1	0			0
	个子女	5		61	61	4	3	3	5	1	1	1	1	1	1	1	1	1			0
	个子女	3		60	60	4	3	3	5	1	1	1	1	1	1	1	1	1			0
	个子女	2		48	48	4	3	3	5	1	1	1	1	1	1	1	1	1			0
	个子女	2		60	60	4	3	3	5	1	1	1	1	1	1	1	1	1			0
	个子女	2		60	60	4	3	3	5	1	1	1	1	1	1	1	1	1			0
	个子女	4		55	55	4	3	0	0	0	0	0	0	0	0	0	0	0			0
	个子女	6		110	110	4	3	3	5	1	1	1	1	1	1	1	1	1			0
	个子女	1		48	48	4	3	3	1	1	1	1	1	1	1	1	1	1			0
	个子女	2		65	65	4	3	3	1	1	1	1	1	1	1	1	1	1			0
	个子女	1		45	45	4	3	3	5	1	1	1	1	1	1	1	1	1			0
	个子女	2		68kg	#VALUE!	4	3	2	3	1	1	1	1	1	1	1	1	0			0
	个子女	6		58	58	4	3	3	3	1	1	1	1	1	1	1	1	0			0
	个子女	3		70	70	4	3	3	1	1	1	1	1	1	1	1	1	1			0
	个子女	3个		65	65	4	3	3	5	1	1	1	1	1	1	1	1	1			0
	个子女	5		72	72	4	3	3	3	1	1	1	1	1	1	1	1	1			0
	个子女	2		50	50	4	3	3	5	1	1	1	1	1	1	1	1	1			0
	个子女	5		43	43	4	3	2	4	1	1	1	1	1	1	1	1	1			0
	个子女	4		50	50	4	3	3	5	1	1	1	1	1	1	1	1	1			0
	个子女	2		60	60	4	3	3	2	1	1	1	1	1	1	1	1	1			0
	个子女	4		65	65	4	3	2	3	1	1	1	1	1	1	1	1	1			0
	个子女	3		60	60	4	3	3	0	1	1	1	1	1	1	1	0	0			0
	个子女	5		74	74	4	3	3	0	1	1	1	1	1	1	1	1	0			0
	个子女	5		65	65	4	3	3	5	1	1	1	1	1	1	1	1	1			0
	个子女	3		50	50	4	3	3	4	1	1	1	1	1	1	1	1	1			0
	个子女	3		70	70	4	3	3	5	1	1	1	1	1	1	1	1	1			0
	个子女	2		50	50	4	3	2	5	1	1	1	1	1	1	1	1	1			0
	个子女	2		70	70	4	3	3	1	1	1	0	0	0	0	0	0	0			0
	个子女	3		68	68	4	3	3	5	1	1	1	1	1	1	1	1	0			0
	个子女	2		70	70	4	3	3	5	1	1	1	1	1	1	1	1	1			0
	个子女	3		45	45	4	3	2	5	1	1	1	1	1	1	1	1	1			0
	个子女	3		70	70	4	3	3	4	1	1	1	1	1	1	1	1	1			0
	个子女	3		55	55	4	3	3	5	1	1	1	1	1	1	1	1	1			0
	个子女	2		42	42	4	3	3	5	1	1	1	1	1	1	1	1	1			0
	个子女	4		65	65	4	3	2	2	0	1	0	1	1	1	1	1	1			0
	个子女	2		44	44	4	3	3	5	1	1	0	0	0	1	1	1	1			0
	个子女	4		65	65	4	3	3	5	1	1	1	1	1	1	1	1	1			0
	个子女	2		45	45	4	3	3	2	1	1	1	1	1	1	1	1	0			0
	个子女	2		110	110	4	3	3	5	1	1	1	1	1	1	1	1	1			0
	个子女	7		50	50	4	3	3	2	1	1	1	1	1	1	1	1	1			0
	个子女	5		62	62	4	3	2	5	1	1	1	1	1	1	1	1	1			0
	个子女	3		53	53	4	3	3	5	1	1	1	1	1	1	1	1	1			0
	个子女	3		55	55	4	3	3	5	1	1	1	1	1	1	1	1	1			0
	个子女	5		65	65	4	3	3	5	1	1	1	1	1	1	1	1	0			0
	个子女	4		60	60	4	3	3	5	1	1	1	1	1	1	1	1	1			0
	个子女	4		60	60	4	3	3	5	1	1	1	1	1	1	0	0	1			0
	个子女	3		55	55	4	3	3	5	1	1	1	1	1	1	1	1	1			0
	个子女	两		43	43	4	3	3	5	1	1	1	1	1	1	1	1	1			0
	个子女	4		75	75	4	3	1	5	1	0	1	0	1	1	0	0	0			0
	个子女	4		65	65	4	3	2	4	1	1	0	0	0	1	1	1	1			0
	个子女	4		61	61	4	3	3	5	1	1	1	1	1	1	1	1	1			0
	个子女	1		70	70	4	3	3	5	1	1	1	1	1	1	1	1	1			0
	个子女	3		40	40	4	3	3	5	1	1	1	1	1	1	1	1	1			0
	个子女	3		60	60	4	3	2	4	1	1	1	1	1	1	1	1	1			0
	个子女	3		56	56	4	3	2	3	1	1	1	1	1	1	1	1	1			0
	个子女	4		53	53	4	3	3	5	1	1	1	1	1	1	1	1	1			0
	个子女	3		65	65	4	3	3	5	1	1	1	1	1	1	1	1	1			0
	个子女	2		63	63	4	3	3	5	1	1	1	1	1	1	1	1	1			0
	个子女	3		52	52	4	3	3	5	1	1	1	1	1	1	1	1	1			0
	个子女	3		65	65	4	3	3	5	1	1	1	1	1	1	1	1	1			0
	个子女	3		50	50	4	3	3	2	1	1	1	1	1	1	1	1	1			0
	个子女	3		60	60	4	3	3	5	1	1	1	1	1	1	0	0	1			0
	个子女	3		53	53	4	3	3	5	1	1	1	1	1	1	1	1	1			0
	个子女	3		65	65	4	3	3	3	1	1	1	1	1	1	1	1	0			0
	个子女	4		65	65	4	3	3	5	1	1	1	1	1	1	1	0	1			0
	个子女	2		52	52	4	3	3	5	1	1	1	1	1	1	1	1	1			0
	个子女	4		65	65	4	3	3	5	1	1	1	1	1	1	1	1	0			0
	个子女	6		56	56	4	3	3	5	1	1	1	1	1	1	1	1	1			0
	个子女	4		65	65	4	3	3	4	1	1	1	1	1	1	1	1	1			0
	个子女	6		65	65	4	3	3	5	1	1	1	1	1	1	1	1	1			0
	个子女	3		75	75	4	3	3	5	1	1	1	1	1	1	1	1	1			0
	个子女	3		70	70	4	3	3	5	1	1	1	1	1	1	1	1	1			0
	个子女	3		130	130	4	3	1	1	0	0	0	0	0	0	0	0	0			0
	个子女	4		45	45	4	3	3	5	1	1	1	1	1	1	1	1	1			0
	个子女	3		52	52	4	3	1	3	1	1	1	1	1	1	1	1	1			0
	个子女	3		54	54	4	3	3	5	1	1	1	1	1	1	1	1	1			0
	个子女	1		50	50	4	3	3	3	1	1	1	1	1	1	1	1	1			0
	个子女	4		70	70	4	3	3	3	1	1	1	1	1	1	1	1	1			0
	个子女	2		42	42	4	3	3	5	1	1	1	1	1	1	1	1	1			0
	个子女	4		45	45	4	3	3	5	1	1	1	1	1	1	1	1	1			0
	个子女	2		45	45	4	3	3	4	1	1	1	1	1	1	1	1	1			0
	个子女	3		61	61	4	3	3	5	1	1	1	1	1	1	1	1	1			0
	个子女	3		49	49	4	3	3	5	1	1	1	1	1	1	1	1	1			0
	个子女	7		56	56	4	3	3	5	1	1	1	1	1	1	1	0	0			0
	个子女	4		58	58	4	3	3	5	1	1	1	1	1	1	1	1	0			0
	个子女	5		68	68	4	3	3	5	1	1	1	1	1	1	1	1	1			0
	个子女	3		65	65	4	3	3	5	1	1	1	1	1	1	1	1	1			0
	个子女	2男1女		55	55	4	3	3	5	1	1	1	1	1	1	1	1	1			0
	个子女	7		72	72	4	3	3	5	1	1	1	1	1	1	1	1	1			0
	个子女	6		59	59	4	3	3	3	1	1	1	1	1	1	0	1	1			0
	个子女	4		75	75	4	3	3	1	1	1	1	1	1	1	1	1	1			0
	个子女	4		108	108	4	3	3	5	1	1	1	1	1	1	1	1	1			0
	个子女	5		68	68	4	3	3	5	1	1	1	1	1	1	1	1	1			0
	个子女	3		70	70	4	3	3	3	1	1	1	1	1	1	1	1	1			0
	个子女	6		62	62	4	3	3	5	1	1	1	1	1	1	1	1	1			0
	个子女	5		96	96	4	3	3	5	1	1	1	1	1	1	1	1	1			0
	个子女	4个		62	62	4	3	3	0	1	1	1	1	1	1	1	1	1			0
	个子女	5		65	65	4	3	3	5	1	1	1	1	1	1	1	1	1			0
	个子女	2		56	56	4	3	3	5	1	1	1	1	1	1	1	1	1			0
	个子女	2		70	70	4	3	2	4	1	0	1	1	0	1	1	1	1			0
	个子女	4个		60	60	4	3	0	0	0	1	1	0	0	0	0	0	0			0
	个子女	5		52	52	4	3	0	0	1	1	1	1	1	1	0	1	0			0
	个子女	4		52	52	4	3	0	0	1	0	0	0	0	0	1	1	1			0
	个子女	2		46	46	4	3	2	1	1	1	1	1	1	1	1	1	1			0
	个子女	2		43	43	4	3	3	5	1	1	1	1	1	1	1	1	1			0
	个子女	3		60	60	4	3	3	1	1	1	1	1	1	1	1	1	1			0
	个子女	4子		65	65	4	3	3	5	1	1	1	1	1	1	0	0	0			0
	个子女	4		80	80	4	3	3	1	1	1	1	1	1	1	1	1	1			0
	个子女	2		56	56	4	3	3	5	1	1	1	1	1	1	1	1	1			0
	个子女	3		118	118	4	3	3	5	1	1	1	1	1	1	1	1	1			0
	个子女	5		62	62	4	3	3	5	1	1	1	1	1	1	1	1	1			0
	个子女	4		40	40	4	3	3	5	1	1	1	1	1	1	1	1	1			0
	个子女	2		50	50	4	3	3	5	1	1	1	1	1	1	1	1	1			0
	个子女	3		40	40	4	3	3	1	1	1	1	1	1	1	0	0	0			0
	个子女	5		47.5	47.5	4	3	3	2	1	1	1	1	1	1	1	1	0			0
	个子女	5		53	53	4	3	2	5	1	0	1	1	0	0	0	0	0			0
	个子女	5		56	56	4	3	2	3	1	1	1	1	1	1	1	1	1			0
	个子女	7		48	48	4	3	3	5	1	1	1	1	1	1	1	1	1			0
	个子女	儿女		67	67	4	3	3	5	1	1	1	1	1	1	1	1	1			0
	个子女	9		62	62	4	3	3	0	1	1	1	1	1	1	1	1	0			0
	个子女	5		53	53	4	3	3	2	1	1	0	0	0	1	1	1	1			0
	个子女	5，		65	65	4	3	2	1	1	1	1	0	1	1	0	0	1			0
	个子女	5		70	70	4	3	3	5	1	1	1	1	1	1	1	1	1			0
	个子女	4		68	68	4	3	2	3	1	1	1	1	1	1	1	0	1			0
	个子女	5		49	49	4	3	2	4	1	1	1	1	1	1	1	1	1			0
	个子女	5		60	60	4	3	3	2	0	1	1	1	1	1	0	1	1			0
	个子女	3		71	71	4	3	3	5	1	1	1	1	1	1	1	1	1			0
	个子女	两女一儿		53	53	4	3	3	5	1	1	1	1	1	1	1	1	1			0
	个子女	3		48	48	4	3	2	3	1	1	1	1	1	1	1	0	1			0
	个子女	4		65	65	4	3	3	5	1	1	1	1	1	1	1	1	1			0
	个子女	3		125	125	4	3	0	0	1	0	1	0	0	0	1	1	1			0
	个子女	4		56	56	4	3	3	5	1	1	1	1	1	1	1	1	1			0
	个子女	6		64	64	4	3	2	4	1	1	1	1	0	1	0	1	0			0
	个子女	5		65	65	4	3	1	0	1	0	1	0	0	0	0	0	1			0
	个子女	6		65	65	4	3	3	5	1	1	1	1	1	1	1	1	1			0
	个子女	4		50	50	4	3	3	5	1	1	1	1	1	1	1	1	1			0
	个子女	4		65	65	4	3	3	5	1	1	1	1	1	1	1	1	1			0
	个子女	6		60	60	4	3	3	5	1	1	1	1	1	1	1	1	1			0
	个子女	4		70	70	4	3	3	5	1	1	1	1	1	1	1	1	1			0
	个子女	6		60	60	4	3	2	0	1	1	1	1	1	1	1	1	1			0
	个子女	7		65	65	4	3	3	5	1	1	1	1	1	1	1	1	1			0
	个子女	3		45	45	4	3	1	2	1	1	1	1	0	1	1	1	1			0
	个子女	4		60	60	4	3	3	5	1	1	1	1	1	1	1	1	1			0
	个子女	3		45	45	4	3	3	5	1	1	1	1	1	1	1	1	1			0
	个子女	4		57	57	4	3	3	5	1	1	1	1	1	1	1	1	1			0
	个子女	4		49	49	4	3	3	5	1	1	1	1	1	1	1	1	1			0
	个子女	4		55	55	4	3	3	4	1	1	1	1	0	1	1	1	1			0
	个子女	5		90	90	4	3	2	1	1	1	1	1	1	1	1	1	0			0
	个子女	3		60	60	4	3	2	1	1	1	1	1	1	1	1	1	0			0
	个子女	3		56	56	4	3	3	5	1	1	1	1	1	1	1	1	1			0
	个子女	3		55	55	4	3	2	4	1	1	1	1	1	1	1	1	1			0
	个子女	3		94	94	4	3	3	5	1	0	1	1	0	1	1	1	1			0
	个子女	3		55	55	4	3	3	5	1	1	1	1	1	1	1	1	1			0
	个子女	3		65	65	4	3	3	5	1	1	1	1	1	1	1	1	1			0
	个子女	2		112	112	4	3	3	1	1	1	1	1	1	1	0	0	0			0
	个子女	3		67	67	4	3	2	1	1	1	1	1	1	1	1	1	1			0
	个子女	2		60	60	4	3	3	0	1	1	1	1	1	1	0	0	0			0
	个子女	4		56	56	4	3	3	5	1	1	1	1	1	1	1	1	1			0
	个子女	5		60	60	4	3	3	5	1	1	1	1	1	1	1	1	1			0
	个子女	2		60	60	4	3	1	1	1	1	1	1	1	1	1	1	1			0
	个子女	4		80*7	#VALUE!	4	3	3	5	1	1	1	1	1	1	1	1	1			0
	个子女	4		77，7	#VALUE!	4	3	2	4	1	1	1	1	1	1	1	1	1			0
	个子女	2		71	71	4	3	3	5	1	1	1	1	1	1	1	1	1			0
	个子女	2		70	70	4	3	3	2	1	1	1	1	1	1	1	1	1			0
	个子女	7		43	43	4	3	3	5	1	1	1	1	1	1	1	1	1			0
	个子女	3		55	55	4	3	3	5	1	1	1	1	1	1	1	1	1			0
	个子女	4		46	46	4	3	3	5	1	1	1	1	1	1	1	1	1			0
	个子女	2		60	60	4	3	3	1	1	1	1	1	1	1	1	1	1			0
	个子女	1		68	68	4	3	2	3	1	1	1	1	1	1	1	1	1			0
	个子女	3		72	72	4	3	3	5	1	1	1	1	1	1	1	1	1			0
	个子女	3		45	45	4	3	2	3	1	1	1	1	1	1	1	1	0			0
	个子女	2		60	60	4	3	2	5	0	1	0	0	0	0	0	0	0			0
	个子女	4		53	53	4	3	3	2	1	1	1	1	1	1	0	0	0			0
	个子女	4		60	60	4	3	3	5	1	1	1	1	1	1	1	1	1			0
	个子女	4		70	70	4	3	3	5	1	1	1	1	1	1	1	1	1			0
	个子女	4		61	61	4	3	2	2	1	1	1	1	1	1	1	1	1			0
	个子女	3		60	60	4	3	3	5	1	1	1	1	1	1	1	1	1			0
	个子女	2		75	75	4	3	3	5	1	1	1	1	1	1	1	1	1			0
	个子女	6		62	62	4	3	3	5	1	1	1	1	1	1	1	1	1			0
	个子女	2个子女		90	90	4	3	3	5	1	1	1	1	1	1	1	1	1			0
	个子女	3		67	67	4	3	2	4	1	1	1	1	1	1	0	0	1			0
	个子女	4		70	70	4	3	0	0	0	0	0	0	0	0	0	0	0			0
	个子女	4		65	65	4	3	2	5	1	1	1	0	0	1	1	0	0			0
	个子女	3		110	110	4	3	1	1	1	0	0	0	1	0	0	0	0			0
	个子女	2		60	60	4	3	2	4	1	1	1	1	0	1	0	0	0			0
	个子女	4		55	55	4	3	3	5	1	1	1	1	1	1	1	1	1			0
	个子女	4		62.5	62.5	4	3	3	0	1	1	1	1	1	1	0	0	0			0
	个子女	1		70	70	4	3	1	1	1	1	1	1	1	1	1	1	1			0
	个子女	2		67	67	4	3	2	2	1	1	1	1	1	1	0	0	1			0
	个子女	3		48	48	4	3	3	1	1	1	1	1	1	1	0	1	1			0
	个子女	4		55	55	4	3	3	5	1	1	1	1	1	1	1	1	1			0
	个子女	2		60	60	4	3	3	5	1	1	1	1	1	1	1	1	1			0
	个子女	1		58	58	4	3	3	5	1	1	1	1	1	1	1	1	1			0
	个子女	1		48	48	4	3	3	5	1	1	1	1	1	1	1	1	1			0
	个子女	3		65	65	4	3	3	5	1	1	1	1	1	1	1	1	1			0
	个子女	2		65	65	4	3	3	5	1	1	1	1	1	1	1	1	1			0
	个子女	3		68	68	4	3	3	1	1	1	0	1	1	1	1	1	1			0
	个子女	1		55	55	4	3	3	4	1	1	1	1	1	1	1	1	1			0
	个子女	4		55	55	4	3	3	5	1	1	1	1	1	1	1	1	1			0
	个子女	3		49	49	4	3	3	2	1	1	1	1	1	1	0	0	1			0
	个子女	4		116	116	4	3	3	3	1	1	1	1	1	1	1	1	1			0
	个子女	4		55	55	4	3	3	3	1	1	1	0	1	1	0	0	0			0
	个子女	3		65	65	4	3	3	5	1	1	1	1	1	1	1	1	1			0
	个子女	4		40	40	4	3	3	5	1	1	1	1	1	1	1	1	1			0
	个子女	0		49	49	4	3	3	4	1	1	1	1	1	1	1	1	1			0
	个子女	0		60	60	4	3	3	1	1	0	1	1	1	1	1	1	0			0
	个子女	3		65	65	4	3	3	5	1	1	1	1	1	1	1	1	1			0
	个子女	1		64	64	4	3	3	5	1	1	1	1	1	1	1	1	1			0
	个子女	2		55	55	4	3	3	5	1	1	1	1	1	1	1	1	1			0
	个子女	1		52	52	4	3	3	5	1	1	1	1	1	1	1	1	1			0
	个子女	1		60	60	4	3	3	4	1	1	1	1	1	1	1	1	1			0
	个子女	5		90	90	4	3	3	4	1	1	1	1	1	1	1	1	1			0
	个子女	2		70	70	4	3	3	5	1	1	1	1	1	1	1	1	1			0
	个子女	5		60	60	4	3	0	1	1	1	1	1	1	1	1	0	0			0
	个子女	3		60	60	4	3	3	5	1	1	1	1	1	1	1	1	1			0
	个子女	1		42	42	4	3	3	3	1	1	1	1	1	1	1	1	1			0
	个子女	1		65	65	4	3	1	2	1	1	1	1	1	1	0	1	0			0
	个子女	2		73	73	4	3	3	5	1	1	1	1	1	1	1	1	1			0
	个子女	1		35	35	4	3	3	1	1	1	1	1	1	1	1	1	1			0
	个子女	1		45	45	4	3	2	5	1	1	1	1	1	1	1	1	1			0
	个子女	1		55	55	4	3	3	5	1	1	1	1	1	1	1	1	0			0
	个子女	2		62	62	4	3	3	1	1	1	1	1	1	1	1	1	1			0
	个子女	3		68	68	4	3	3	5	1	1	1	1	1	1	1	1	0			0
	个子女	1		70	70	4	3	2	4	1	1	1	1	0	1	1	1	1			0
	个子女	1		57	57	4	3	3	5	1	1	1	1	1	1	0	0	1			0
	个子女	1		50	50	4	3	3	0	0	0	0	0	0	1	0	0	1			0
	个子女	1		55	55	4	3	2	1	0	0	1	1	1	1	0	0	0			0
	个子女	1		51	51	4	3	3	5	1	1	1	1	1	1	1	1	1			0
	个子女	1		85	85	4	3	3	1	1	1	1	1	1	1	1	1	1			0
	个子女	1		61	61	4	3	3	5	1	1	1	1	1	1	1	1	1			0
	个子女	1		48	48	4	3	2	5	1	1	1	1	1	1	1	1	1			0
	个子女	1		43	43	4	3	2	5	1	1	1	1	1	1	1	1	1			0
	个子女	1		70	70	4	3	3	5	1	1	1	1	1	1	1	1	1			0
	个子女	1		68	68	4	3	3	4	1	1	1	1	1	1	1	1	1			0
	个子女	1		60	60	4	3	3	2	1	1	1	1	1	1	1	1	1			0
	个子女	1		150	150	4	3	3	4	1	1	1	1	1	1	1	1	1			0
	个子女	1		110	110	4	3	3	2	1	1	1	1	1	1	1	1	1			0
	个子女	1		55	55	4	3	3	1	1	1	1	1	1	1	1	1	1			0
	个子女	1		48	48	4	3	3	1	1	1	1	1	1	1	1	1	1			0
	个子女	3		65	65	4	3	2	5	1	1	1	1	1	1	1	1	1			0
	个子女	2		55	55	4	3	3	4	1	1	1	1	1	1	1	1	1			0
	个子女	1		50	50	4	3	3	3	1	1	1	1	0	1	1	1	1			0
	个子女	1		5	5	4	3	1	2	1	1	1	1	1	1	1	1	1			0
	个子女	1		73	73	4	3	3	5	1	1	1	1	1	1	1	1	1			0
	个子女	1		62	62	4	3	3	5	1	1	1	1	1	1	1	1	1			0
	个子女	1		50	50	4	3	3	5	1	1	1	1	1	1	1	1	1			0
	个子女	2		56	56	4	3	1	3	1	1	1	1	1	1	1	1	1			0
	个子女	1		75	75	4	3	1	2	1	1	1	1	1	1	1	1	1			0
	个子女	1		65	65	4	3	2	2	1	1	1	1	1	1	0	0	1			0
	个子女	1		66	66	4	3	3	4	1	1	1	1	1	1	1	1	1			0
	个子女	3		60	60	4	3	2	3	1	1	1	1	1	1	1	1	1			0
	个子女	1		50	50	4	3	3	5	1	1	1	1	1	1	1	1	1			0
	个子女	1		60	60	4	3	3	5	1	1	1	1	1	1	0	1	1			0
	个子女	1		62	62	4	3	3	5	1	1	1	1	1	1	1	1	1			0
	个子女	4		63	63	4	3	3	1	1	1	1	1	1	1	1	1	1			0
	个子女	1		50	50	4	3	1	2	1	1	1	0	1	1	1	1	1			0
	个子女	1		65	65	4	3	1	1	1	1	1	1	1	1	1	1	1			0
	个子女	3		60	60	4	3	3	4	1	1	1	1	1	1	1	1	1			0
	个子女	1		61	61	4	3	3	3	1	1	1	1	1	1	1	1	1			0
	个子女	1		75	75	4	3	3	5	1	1	1	1	1	1	1	1	1			0
	个子女	5		61	61	4	3	3	2	1	1	1	1	1	1	0	0	1			0
	个子女	1		52	52	4	3	0	1	0	0	1	1	1	1	1	0	1			0
	个子女	1		55	55	4	3	3	5	1	1	1	1	1	1	1	1	1			0
	个子女	1		74.5	74.5	4	3	3	1	1	1	1	1	1	1	1	1	1			0
	个子女	1		74	74	4	3	2	1	1	1	1	1	1	1	1	1	1			0
	个子女	1		70	70	4	3	0	1	1	0	1	1	1	1	1	1	1			0
	个子女	1		65	65	4	3	3	5	1	1	1	1	1	1	1	1	1			0
	个子女	4		66	66	4	3	3	1	1	1	1	1	1	1	1	1	1			0
	个子女	1		59.5	59.5	4	3	3	5	1	1	1	1	1	1	1	1	0			0
	个子女	1		75	75	4	3	3	4	1	1	1	1	1	1	1	1	1			0
	个子女	1		50	50	4	3	3	5	1	1	1	1	1	1	1	1	1			0
	个子女	2		55	55	4	3	3	5	1	1	1	1	1	1	1	1	1			0
	个子女	1		53.4	53.4	4	3	3	5	1	1	1	1	1	1	1	1	1			0
	个子女	1		60	60	4	3	3	5	1	1	1	1	1	1	1	1	1			0
	个子女	2		50	50	4	3	3	5	1	1	1	1	1	1	1	1	1			0
	个子女	2		68	68	4	3	3	3	1	1	1	1	1	1	1	1	1			0
	个子女	1		62	62	4	3	3	5	1	1	1	1	1	1	1	1	1			0
	个子女	1		62	62	4	3	3	5	1	1	1	1	1	1	1	1	1			0
	个子女	3		55	55	4	3	3	5	1	1	1	1	1	1	1	1	1			0
	个子女	1		52	52	4	3	1	2	0	1	1	1	1	1	1	0	1			0
	个子女	1		61	61	4	3	2	2	1	1	1	1	1	1	0	0	1			0
	个子女	1		50	50	4	3	3	5	1	1	1	1	1	1	1	1	1			0
	个子女	1		60	60	4	3	3	5	1	1	1	1	1	1	1	1	1			0
	个子女	2		55	55	4	3	3	5	1	1	1	1	1	1	1	1	1			0
	个子女	6		60	60	4	3	3	5	1	1	1	1	1	1	1	1	1			0
	个子女	1		86	86	4	3	3	5	1	1	1	1	1	1	1	1	1			0
	个子女	3		45	45	4	3	3	5	1	1	1	1	1	1	1	1	1			0
	个子女	2		60	60	4	3	3	5	1	1	1	1	1	1	1	1	1			0
	个子女	2		45	45	4	3	3	5	1	1	1	1	1	1	1	1	1			0
	个子女	2		64	64	4	3	3	1	1	1	1	1	0	0	0	0	1			0
	个子女	1		62	62	4	3	3	5	1	1	1	1	1	1	1	1	1			0
	个子女	1		75	75	4	3	1	3	1	1	1	1	0	1	1	0	1			0
	个子女	2		60	60	4	3	2	1	1	1	1	1	1	1	1	1	1			0
	个子女	1		50	50	4	3	2	1	1	1	1	1	1	1	1	1	1			0
	个子女	1		68	68	4	3	3	1	1	1	1	1	1	1	1	1	1			0
	个子女	6		50	50	4	3	2	3	1	1	1	1	1	0	1	1	1			0
	个子女	2		60	60	4	3	3	5	1	1	1	1	1	1	1	1	1			0
	个子女	1		61	61	4	3	3	5	1	1	1	1	1	1	0	1	1			0
	个子女	2		40	40	4	3	3	5	1	1	1	1	1	1	1	1	1			0
	个子女	2		37	37	4	3	3	3	1	1	1	0	1	1	1	0	1			0
	个子女	3		65	65	4	3	3	2	1	1	1	1	1	1	1	1	0			0
	个子女	5		69	69	4	3	3	5	1	1	1	1	1	1	1	1	1			0
	个子女	3		47	47	4	3	3	1	1	1	1	1	1	1	1	0	1			0
	个子女	1		45	45	4	3	2	4	1	1	1	1	1	1	1	1	1			0
	个子女	1		45	45	4	3	3	2	1	1	1	1	1	1	1	0	1			0
	个子女	2		65	65	4	3	3	5	1	1	1	1	1	1	1	1	1			0
	个子女	3		65	65	4	3	3	3	1	1	1	1	1	1	0	0	1			0
	个子女	1		68	68	4	3	3	5	1	1	1	1	1	1	0	0	0			0
	个子女	1		62	62	4	3	3	2	1	1	1	1	1	1	1	1	1			0
	个子女	1		142	142	4	3	3	5	1	1	1	1	1	1	1	1	1			0
	个子女	2		70	70	4	3	3	5	1	1	0	1	1	1	0	0	0			0
	个子女	1		68	68	4	3	2	4	1	1	1	1	1	1	1	1	1			0
	个子女	1		58	58	4	3	2	4	1	1	1	1	1	1	1	1	1			0
	个子女	1		54	54	4	3	1	3	1	1	1	1	1	1	1	0	1			0
	个子女	3		52	52	4	3	3	5	1	1	1	1	1	1	1	1	1			0
	个子女	4		48	48	4	3	3	5	1	1	1	1	1	1	1	1	1			0
	个子女	4		68	68	4	3	3	2	1	1	1	1	1	1	1	1	1			0
	个子女	3		58	58	4	3	3	3	1	1	1	1	1	1	1	1	1			0
	个子女	4		68	68	4	3	2	5	1	1	1	1	1	1	1	1	1			0
	个子女	0		56	56	4	3	2	3	1	1	1	1	1	1	0	0	0			0
	个子女	0		75	75	4	3	2	5	1	1	1	1	1	1	1	1	1			0
				45	45	4	3	2	3	1	1	1	1	1	1	1	1	1			0
				117	117	4	3	1	2	0	1	1	0	1	0	1	1	0			0
				62	62	4	3	2	2	1	1	1	1	1	1	1	1	1			0
				44	44	4	3	3	1	1	1	1	1	1	1	1	1	1			0
				130	130	4	3	0	5	1	0	0	0	1	1	1	1	1			0
				100	100	4	3	0	4	0	0	1	0	1	0	1	1	0			0
				55	55	4	3	0	3	0	0	1	0	1	1	1	1	1			0
				60	60	4	3	1	3	1	1	1	0	1	0	1	1	1			0
				60	60	4	3	1	4	0	1	1	0	1	0	1	1	1			0
				70	70	4	3	0	0	0	0	0	0	0	0	0	0	0			0
				40	40	4	3	3	3	1	1	1	1	1	1	1	1	1			0
				80	80	4	3	3	3	0	1	1	1	1	1	1	1	1			0
				55	55	4	3	1	2	1	1	1	0	0	1	1	1	1			0
				65	65	4	3	2	2	1	1	1	0	1	1	1	1	1			0
				54	54	4	3	3	5	1	1	1	1	1	1	0	0	0			0
				72	72	4	3	0	3	1	1	1	1	1	1	1	1	1			0
				51	51	4	3	3	5	1	1	1	1	1	1	1	1	1			0
				44	44	4	3	3	5	1	1	1	1	1	1	1	1	1			0
				66	66	4	3	3	5	1	1	1	1	1	1	1	1	1			0
				50	50	4	3	2	3	1	1	1	1	1	1	1	1	1			0
				35	35	4	3	3	2	1	1	1	1	1	1	1	1	1			0
				67	67	4	3	3	5	1	1	1	1	1	1	1	1	1			0
				70	70	4	3	3	5	1	1	1	1	1	1	1	1	1			0
				64.7	64.7	4	3	3	2	1	1	1	1	1	1	1	1	1			0
				60	60	4	3	3	3	1	1	1	1	1	1	1	1	1			0
				42	42	4	3	3	4	1	0	1	1	1	1	1	1	1			0
				55	55	4	3	3	5	1	1	1	1	1	1	0	0	0			0
				120	120	4	3	3	5	1	1	1	1	1	1	1	1	1			0
				70	70	4	3	1	2	1	1	1	1	1	1	0	0	0			0
				62	62	4	3	3	5	1	1	1	1	1	1	1	1	1			0
				51.7	51.7	4	3	3	5	1	1	1	1	1	1	1	1	1			0
				60	60	4	3	3	3	1	1	1	1	1	1	1	1	1			0
				55	55	4	3	3	1	1	1	1	1	1	1	1	1	1			0
				55	55	4	3	3	5	1	1	1	1	1	0	0	0	1			0
				71	71	4	3	3	1	1	1	1	1	1	1	1	1	1			0
				60	60	4	3	3	5	1	1	1	1	1	1	1	1	1			0
				68	68	4	3	3	5	1	1	1	1	1	1	1	0	1			0
				68	68	4	3	3	1	1	1	1	1	1	1	0	0	1			0
				60	60	4	3	3	5	1	1	1	1	1	1	0	0	0			0
				72	72	4	3	3	5	1	0	1	1	0	1	0	0	1			0
				70.5	70.5	4	3	3	5	1	1	1	1	1	1	0	0	1			0
				56	56	4	3	2	3	1	0	1	1	1	1	1	0	0			0
				64	64	4	3	3	4	1	1	1	1	1	1	1	1	1			0
				52	52	4	3	3	4	1	1	1	1	1	1	1	1	1			0
				45	45	4	3	1	3	1	1	0	1	1	1	1	1	1			0
				50	50	4	3	3	5	1	1	1	1	1	1	1	0	1			0
				75	75	4	3	3	5	1	1	1	1	1	1	1	1	1			0
				55	55	4	3	3	5	1	1	1	1	1	1	1	1	1			0
				76	76	4	3	2	3	1	1	1	1	1	1	1	0	0			0
				40	40	4	3	3	2	1	1	1	1	1	1	1	1	1			0
				62	62	4	3	2	0	1	1	1	1	1	1	0	0	0			0
				45	45	4	3	2	4	1	1	1	0	0	1	1	1	1			0
				78.2	78.2	4	3	3	5	1	1	0	1	1	1	0	0	1			0
				48	48	4	3	3	5	1	1	1	1	1	1	1	1	1			0
				67	67	4	3	3	5	1	1	1	1	1	1	1	1	1			0
				50	50	4	3	1	1	1	1	1	1	1	1	0	0	0			0
				49.5	49.5	4	3	3	5	1	1	1	1	1	1	1	1	1			0
				62	62	4	3	3	5	1	1	1	1	1	1	1	1	1			0
				66.8	66.8	4	3	3	5	1	1	1	1	1	1	1	1	1			0
				50	50	4	3	3	1	1	1	1	1	1	1	1	1	1			0
				51	51	4	3	3	0	1	1	1	1	1	1	1	1	1			0
				49	49	4	3	3	1	1	0	1	0	1	1	1	1	1			0
				48	48	4	3	3	5	1	1	1	1	1	1	1	1	1			0
				56	56	4	3	2	2	1	1	1	1	1	1	0	1	1			0
				45	45	4	3	3	5	1	1	1	1	1	1	1	1	1			0
				73	73	4	3	3	5	1	1	1	1	1	1	0	0	1			0
				42	42	4	3	3	5	1	1	1	1	1	1	1	1	1			0
				70	70	4	3	3	5	1	1	1	1	1	1	1	1	1			0
				65	65	4	3	3	3	1	1	1	1	1	1	1	1	1			0
				71	71	4	3	3	1	1	1	1	1	1	1	1	1	0			0
				55	55	4	3	3	5	1	1	1	1	1	1	1	1	1			0
				42.5	42.5	4	3	2	3	1	1	1	1	1	0	1	0	1			0
				110	110	4	3	1	0	0	1	0	0	0	0	0	0	0			0
				60	60	4	3	3	5	1	1	1	1	1	1	1	1	1			0
				100	100	4	3	3	5	1	1	1	1	1	1	1	1	1			0
				120	120	4	3	2	1	1	1	1	1	1	1	1	1	1			0
				110	110	4	3	3	5	1	1	1	1	1	1	1	1	1			0
				50	50	4	3	3	2	1	1	1	1	1	1	1	1	1			0
				90	90	4	3	3	0	1	1	1	1	1	1	1	1	1			0
				51	51	4	3	3	4	1	1	1	1	1	1	0	0	1			0
				120	120	4	3	1	4	1	0	1	1	1	1	1	1	1			0
				45	45	4	3	1	3	1	1	1	1	1	1	0	1	1			0
				62	62	4	3	3	5	1	1	1	1	1	1	1	1	1			0
				43	43	4	3	3	5	1	1	1	1	1	1	1	1	1			0
				60	60	4	3	2	3	1	1	1	0	1	1	1	1	1			0
				56	56	4	3	3	4	1	0	1	1	1	1	1	1	1			0
				48	48	4	3	3	4	1	0	1	1	1	1	0	0	1			0
				65	65	4	3	2	1	1	0	1	1	1	1	0	1	1			0
				75	75	4	3	3	5	1	1	1	1	1	1	0	0	1			0
				65	65	4	3	3	5	1	1	1	1	1	1	1	1	1			0
				47	47	4	3	1	2	1	1	1	1	1	1	1	1	1			0
				55	55	4	3	1	3	1	1	1	1	1	1	1	1	1			0
				46	46	4	3	3	5	1	1	1	1	1	1	1	1	1			0
				63	63	4	3	3	2	1	1	1	1	1	1	1	1	1			0
				45	45	4	3	3	5	1	1	1	1	1	1	1	1	1			0
				75	75	4	3	3	5	1	1	1	1	1	1	0	0	0			0
				70	70	4	3	1	1	1	1	1	1	1	1	1	1	1			0
				67	67	4	3	3	5	1	1	1	1	1	1	1	1	1			0
				64	64	4	3	2	1	1	1	1	1	1	1	0	0	0			0
				58	58	4	3	3	5	1	1	1	1	1	1	1	1	1			0
				60	60	4	3	2	0	1	1	1	1	1	1	1	1	1			0
				75	75	4	3	3	1	1	1	1	1	1	1	1	1	1			0
				45	45	4	3	3	5	1	1	1	1	1	1	1	1	1			0
				87	87	4	3	2	1	1	0	1	0	0	1	1	1	1			0
				65	65	4	3	3	5	1	1	1	1	1	1	1	1	1			0
				70	70	4	3	3	5	1	1	1	1	1	1	1	1	1			0
				50	50	4	3	3	2	1	1	1	1	1	1	0	0	0			0
				58	58	4	3	3	5	1	1	1	1	1	1	1	1	1			0
				49	49	4	3	3	5	1	1	1	1	1	1	1	1	1			0
				57.5	57.5	4	3	3	5	1	1	1	1	1	1	1	1	1			0
				79	79	4	3	3	5	1	1	1	1	1	1	1	1	1			0
				52	52	4	3	3	5	1	1	1	1	1	1	1	1	1			0
				67	67	4	3	2	3	1	1	1	1	1	1	1	0	1			0
				48	48	4	3	1	1	1	0	0	1	1	1	1	1	1			0
				50	50	4	3	3	5	1	1	1	1	1	1	1	1	0			0
				65	65	4	3	3	3	1	1	1	1	1	1	1	1	1			0
				54	54	4	3	3	5	1	1	1	1	1	1	0	0	0			0
				52	52	4	3	3	3	1	1	1	1	1	1	0	0	0			0
				58	58	4	3	3	5	1	1	1	1	1	1	1	1	1			0
				67	67	4	3	3	5	1	1	1	1	1	1	1	1	1			0
				60	60	4	3	2	1	1	1	1	1	1	1	1	1	1			0
				48	48	4	3	1	2	1	1	1	1	1	1	1	1	1			0
				76	76	4	3	3	5	1	1	1	1	1	1	1	1	1			0
				50	50	4	3	3	2	1	1	1	1	1	1	1	1	1			0
				74	74	4	3	3	5	1	1	1	1	1	1	1	1	1			0
				58	58	4	3	3	1	1	1	1	1	1	1	1	1	0			0
				61	61	4	3	3	5	1	1	1	1	1	1	1	1	1			0
				66	66	4	3	2	2	0	1	1	1	1	1	0	0	1			0
				45	45	4	3	3	1	1	1	1	1	1	1	1	1	1			0
				55	55	4	3	3	5	1	1	1	1	1	1	1	1	1			0
				63	63	4	3	2	2	1	1	1	1	1	1	1	1	1			0
				51	51	4	3	3	5	1	1	1	1	1	1	1	1	1			0
				66	66	4	3	2	5	1	1	1	1	1	1	1	0	0			0
				44	44	4	3	2	1	1	1	1	1	1	1	0	1	1			0
				60	60	4	3	3	5	1	1	1	1	1	1	1	1	1			0
				65	65	4	3	3	5	1	1	1	1	1	1	1	1	1			0
				72	72	4	3	2	5	1	1	1	1	1	1	1	0	1			0
				55	55	4	3	3	5	1	1	1	1	1	1	0	0	1			0
				60	60	4	3	2	4	1	1	1	1	1	1	0	0	0			0
				50	50	4	3	1	2	1	0	1	1	1	1	0	0	0			0
				71	71	4	3	3	5	1	1	1	1	1	1	1	1	1			0
				48	48	4	3	1	5	1	1	1	1	1	1	0	0	0			0
				72	72	4	3	3	5	1	1	1	1	1	1	1	1	1			0
				60	60	4	3	3	5	1	1	1	1	1	1	1	1	1			0
				75	75	4	3	3	0	1	1	1	1	1	1	0	0	0			0
				63	63	4	3	3	5	1	1	1	1	1	1	1	1	1			0
				55	55	4	3	3	5	1	1	1	1	1	1	1	1	1			0
				70	70	4	3	3	1	1	1	1	1	1	1	1	1	1			0
				80	80	4	3	3	3	1	1	1	1	1	1	1	1	1			0
				60	60	4	3	3	5	1	1	1	1	1	1	1	1	1			0
				64	64	4	3	3	4	1	1	1	1	1	1	1	1	1			0
				70	70	4	3	2	2	1	1	1	1	1	1	1	1	1			0
				60	60	4	3	3	5	1	1	1	1	1	1	1	1	1			0
				50	50	4	3	3	5	1	1	1	1	1	1	1	1	1			0
				60	60	4	3	3	5	1	1	1	1	1	1	1	1	1			0
				35	35	4	3	2	3	1	1	1	1	1	1	1	1	1			0
				70	70	4	3	2	4	1	1	1	1	1	1	1	1	1			0
				58	58	4	3	3	2	1	1	1	1	1	1	1	1	1			0
				86	86	4	3	3	5	1	1	1	1	1	1	1	1	1			0
				60	60	4	3	3	5	1	1	1	1	1	1	1	1	1			0
				68	68	4	3	3	1	1	1	0	0	0	1	1	1	1			0
				59	59	4	3	2	4	1	1	1	1	1	1	0	0	0			0
				85	85	4	3	3	4	1	1	1	1	1	1	0	0	1			0
				75	75	4	3	3	3	1	1	1	1	1	1	0	0	0			0
				56	56	4	3	3	5	1	1	1	1	1	1	1	1	1			0
				67	67	4	3	3	5	1	1	1	1	1	1	1	1	1			0
				75	75	4	3	3	5	1	1	1	1	1	1	0	0	0			0
				55	55	4	3	3	5	1	1	1	1	1	1	0	0	1			0
				59	59	4	3	2	5	1	1	1	1	1	1	1	1	1			0
				55	55	4	3	3	5	1	1	1	1	1	1	1	1	1			0
				80	80	4	3	3	4	1	1	1	1	1	1	1	1	1			0
				75	75	4	3	1	0	0	0	1	1	1	1	1	1	1			0
				60	60	4	3	3	5	1	1	1	1	1	1	1	1	1			0
				43	43	4	3	3	5	1	1	1	1	1	1	1	1	1			0
				62	62	4	3	3	5	1	1	1	1	1	1	1	1	1			0
				74	74	4	3	2	2	1	0	1	0	1	1	0	1	1			0
				55	55	4	3	3	5	1	1	1	1	1	1	1	1	1			0
				45	45	4	3	3	4	1	1	1	1	1	1	0	0	0			0
				45	45	4	3	3	1	1	1	1	1	1	1	1	1	1			0
				57	57	4	3	3	5	1	1	1	1	1	1	1	1	1			0
				50	50	4	3	3	3	1	1	1	1	1	1	1	1	1			0
				72	72	4	3	0	0	1	0	0	0	0	0	1	1	1			0
				42	42	4	3	3	1	1	1	1	1	1	1	1	0	1			0
				76	76	4	3	1	3	1	0	1	1	1	1	1	1	1			0
				56	56	4	3	3	2	1	0	0	0	1	1	0	0	1			0
				94	94	4	3	3	5	1	1	1	1	1	0	1	1	1			0
				60	60	4	3	3	5	1	1	1	1	1	1	1	1	1			0
				45	45	4	3	3	3	1	1	1	1	1	1	1	1	1			0
				67	67	4	3	3	2	1	1	1	1	1	1	1	1	1			0
				71	71	4	3	3	1	1	1	1	1	1	1	1	0	1			0
				68	68	4	3	3	5	1	1	1	1	1	1	1	1	1			0
				56	56	4	3	3	3	1	1	1	1	1	1	1	1	1			0
				72	72	4	3	0	2	1	1	1	1	1	1	1	1	1			0
				51	51	4	3	2	2	1	1	1	1	1	1	1	1	1			0
				43	43	4	3	3	2	1	1	1	1	1	1	1	1	0			0
				60	60	4	3	3	2	1	1	1	1	1	1	1	0	0			0
				85.1	85.1	4	3	3	1	1	1	1	1	1	1	1	1	1			0
				74	74	4	3	3	1	1	1	1	1	1	1	1	1	1			0
				50	50	4	3	3	1	1	1	1	1	1	1	1	1	1			0
				58	58	4	3	3	0	0	1	1	1	1	1	1	1	1			0
				70	70	4	3	3	5	1	1	1	1	1	1	1	1	1			0
				60	60	4	3	3	3	1	1	1	1	1	1	1	1	1			0
				45	45	4	3	3	0	1	1	1	1	1	1	1	1	1			0
				70	70	4	3	1	1	1	1	1	1	1	1	1	1	1			0
				65	65	4	3	1	1	1	1	1	1	1	1	1	1	1			0
				51	51	4	3	1	1	1	1	1	1	1	1	1	1	1			0
				45	45	4	3	3	4	1	1	1	1	1	1	1	1	1			0
				98	98	4	3	3	3	1	1	1	1	1	1	1	1	1			0
				60	60	4	3	0	0	1	0	0	0	0	0	1	1	1			0
				57	57	4	3	3	5	1	1	1	1	1	1	1	1	1			0
				70	70	4	3	3	5	1	1	1	1	1	1	1	1	1			0
				75	75	4	3	2	2	1	1	1	1	1	1	1	0	1			0
				42	42	4	3	0	2	1	1	1	1	1	1	0	0	0			0
				110	110	4	3	3	5	1	1	1	1	1	1	1	1	1			0
				60	60	4	3	3	4	1	1	1	1	1	1	1	1	1			0
				42	42	4	3	2	5	1	1	1	1	1	1	1	1	1			0
				75	75	4	3	3	5	1	1	1	1	1	1	1	1	1			0
				48	48	4	3	3	5	1	1	1	1	1	1	0	0	1			0
				74	74	4	3	3	5	1	1	1	1	1	1	1	1	1			0
				75	75	4	3	3	5	1	1	1	1	1	1	1	1	1			0
				80	80	4	3	3	5	1	1	1	1	1	1	0	0	1			0
				58	58	4	3	3	1	1	0	1	0	0	1	0	0	0			0
				34	34	4	3	2	4	1	1	1	1	1	1	1	1	1			0
				60	60	4	3	3	5	1	1	1	1	1	1	0	0	0			0
				55	55	4	3	3	1	1	1	1	1	1	1	1	1	1			0
				75	75	4	3	0	0	0	0	0	0	0	0	0	0	0			0
				65	65	4	3	3	1	1	1	1	1	1	1	1	1	1			0
				53	53	4	3	3	2	1	1	1	1	1	1	1	1	1			0
				66	66	4	3	3	5	1	1	1	1	1	1	1	1	1			0
				60	60	4	3	2	1	1	1	1	1	0	1	0	0	1			0
				75	75	4	3	3	2	1	1	1	1	1	1	0	0	1			0
				60	60	4	3	3	5	1	1	1	1	1	1	1	1	1			0
				68	68	4	3	1	2	1	0	0	0	0	0	0	0	1			0
				70	70	4	3	3	2	1	0	0	0	0	0	0	0	1			0
				130	130	4	3	3	5	1	1	1	1	1	1	1	1	1			0
				80	80	4	3	3	4	1	1	1	1	1	1	0	0	0			0
				56	56	4	3	3	3	1	1	1	1	1	1	0	0	0			0
				70	70	4	3	3	5	1	1	1	1	1	1	1	1	1			0
				84	84	4	3	3	5	1	1	1	1	1	1	1	1	1			0
				78	78	4	3	3	5	1	1	1	1	1	1	1	1	1			0
				78	78	4	3	3	3	1	1	1	1	1	1	0	1	1			0
				83	83	4	3	3	0	1	1	1	1	1	1	1	1	1			0
				66	66	4	3	1	5	1	1	1	1	1	1	1	0	0			0
				54	54	4	3	3	5	1	1	1	1	1	1	1	1	1			0
				70	70	4	3	3	5	1	1	1	1	1	1	1	1	1			0
				70	70	4	3	3	5	1	1	1	1	1	1	1	1	1			0
				44	44	4	3	3	0	1	1	1	1	1	1	1	1	1			0
				68	68	4	3	3	5	1	1	1	1	1	1	1	1	1			0
				145	145	4	3	3	5	1	1	1	1	1	1	1	1	1			0
				100	100	4	3	2	5	1	1	1	1	1	1	0	0	1			0
				65	65	4	3	2	3	1	1	1	1	1	1	1	0	1			0
				155	155	4	3	3	5	1	1	1	1	1	1	1	1	1			0
				63	63	4	3	3	1	1	1	1	1	1	1	1	1	1			0
				54	54	4	3	3	5	1	1	1	1	1	1	1	1	1			0
				48	48	4	3	3	5	1	1	1	1	1	1	1	1	1			0
				54	54	4	3	1	1	0	0	0	0	1	0	1	0	0			0
				50	50	4	3	3	5	1	1	1	1	1	1	1	1	1			0
				67	67	4	3	3	5	1	1	1	1	1	1	1	1	1			0
				73	73	4	3	3	5	1	1	1	1	1	1	1	1	1			0
				62	62	4	3	3	5	1	1	1	1	1	1	1	1	1			0
				45	45	4	3	2	1	1	1	1	0	1	0	1	1	1			0
				75	75	4	3	1	1	1	1	1	1	1	1	0	0	0			0
				55	55	4	3	3	2	1	1	1	1	1	1	0	0	0			0
				86	86	4	3	2	5	1	1	1	1	1	1	1	1	1			0
				50	50	4	3	3	3	1	0	1	0	1	1	0	0	0			0
				135	135	4	3	3	5	1	0	1	1	1	1	1	1	1			0
				130	130	4	3	2	2	1	0	1	0	0	1	0	0	1			0
				64	64	4	3	3	5	1	1	1	1	1	1	1	1	1			0
				53	53	4	3	3	5	1	1	1	1	1	1	1	1	1			0
				50	50	4	3	3	5	1	1	1	1	1	1	1	1	1			0
				70	70	4	3	3	5	1	1	1	1	1	1	1	1	1			0
				70	70	4	3	2	4	1	1	1	1	1	1	1	1	1			0
				45	45	4	3	3	3	0	0	1	0	0	1	0	0	1			0
				65	65	4	3	3	3	1	1	1	1	1	1	1	1	1			0
				60	60	4	3	1	1	1	1	1	1	1	1	1	1	1			0
				75	75	4	3	3	3	1	1	1	1	1	1	1	1	1			0
				50	50	4	3	3	4	1	1	1	1	1	1	1	1	1			0
				61	61	4	3	2	2	1	1	1	1	1	1	0	0	0			0
				116	116	4	3	3	0	1	0	0	0	0	0	0	0	0			0
				61	61	4	3	3	3	1	1	1	1	1	1	1	1	1			0
				58	58	4	3	3	1	1	1	1	1	1	1	1	1	1			0
				55	55	4	3	3	5	1	1	1	1	1	1	1	1	1			0
				45	45	4	3	3	4	1	1	1	1	1	1	1	1	1			0
				56	56	4	3	3	5	1	1	1	1	1	1	1	1	1			0
				55	55	4	3	3	2	1	1	1	1	1	1	0	0	1			0
				68	68	4	3	3	5	1	1	1	1	1	1	0	0	0			0
				55	55	4	3	3	2	1	1	1	1	0	1	0	0	1			0
				55	55	4	3	1	2	0	0	0	0	0	0	0	0	0			0
				55	55	4	3	2	1	0	1	1	1	0	1	0	0	0			0
				62	62	4	3	1	1	1	1	0	0	0	0	0	0	0			0
				58	58	4	3	0	5	0	0	0	0	0	0	0	0	0			0
				45	45	4	3	1	0	0	0	0	0	0	0	0	0	0			0
				50	50	4	3	1	2	1	1	0	1	1	1	0	0	0			0
				45	45	4	3	1	0	1	0	0	0	0	0	0	0	0			0
				52	52	4	3	0	5	0	0	0	0	0	0	0	0	0			0
				60	60	4	3	3	1	1	1	1	1	0	1	0	0	0			0
				43	43	4	3	1	3	1	1	1	0	0	0	0	0	0			0
				55	55	4	3	1	2	1	1	0	0	0	1	0	0	0			0
				50	50	4	3	0	0	0	0	0	0	0	0	0	0	0			0
				57	57	4	3	2	3	1	1	1	1	1	1	0	0	1			0
				50	50	4	3	0	1	1	1	1	1	1	1	0	0	0			0
				45	45	4	3	2	1	1	1	1	0	1	1	0	0	0			0
				50	50	4	3	1	1	1	1	1	0	1	1	0	0	0			0
				68	68	4	3	1	1	1	1	1	0	1	1	0	0	0			0
				87	87	4	3	3	5	1	1	1	1	1	1	0	0	1			0
				45	45	4	3	3	5	1	1	1	1	1	1	0	0	1			0
				65	65	4	3	3	1	1	1	1	1	1	0	0	0	0			0
				72	72	4	3	1	0	1	1	1	0	1	1	0	0	0			0
				60	60	4	3	2	1	1	1	1	1	1	0	0	0	0			0
				98	98	4	3	2	1	1	1	1	1	1	1	0	0	1			0
				80	80	4	3	2	1	1	1	1	1	1	1	0	0	0			0
				46	46	4	3	3	2	1	1	1	1	1	1	0	0	0			0
				50	50	4	3	3	4	1	1	1	1	1	1	0	0	1			0
				52	52	4	3	3	5	1	1	1	1	1	1	0	0	0			0
				65	65	4	3	2	1	1	0	1	0	1	1	0	0	0			0
				54	54	4	3	3	4	1	1	1	1	1	1	0	0	1			0
				59	59	4	3	3	5	1	1	1	1	1	1	0	0	1			0
				50	50	4	3	3	5	1	1	1	1	1	1	0	0	1			0
				65	65	4	3	3	5	1	1	1	1	1	1	0	0	1			0
				62	62	4	3	3	3	1	1	1	1	1	1	0	0	1			0
				60	60	4	3	3	1	1	1	1	1	1	1	1	1	1			0
				78	78	4	3	3	1	1	1	1	1	1	1	1	1	1			0
				55	55	4	3	1	5	1	0	1	1	1	1	0	0	0			0
				40	40	4	3	3	1	1	1	1	1	1	1	1	1	1			0
				70	70	4	3	1	2	1	1	1	1	1	1	1	1	1			0
				76	76	4	3	3	2	0	0	1	0	0	0	0	0	0			0
				55	55	4	3	3	1	1	1	1	1	1	1	1	1	1			0
				60	60	4	3	3	1	1	1	1	1	1	1	1	1	1			0
				50	50	4	3	1	1	1	1	1	1	1	1	1	1	1			0
				60	60	4	3	2	2	1	1	1	1	1	1	1	1	1			0
				60	60	4	3	3	2	1	1	1	1	1	1	1	1	1			0
				60	60	4	3	1	1	1	1	1	1	1	1	1	1	1			0
				58	58	4	3	3	0	1	1	1	1	1	1	1	1	1			0
				65	65	4	3	3	1	1	1	1	1	1	1	1	1	1			0
				55	55	4	3	1	2	1	1	1	1	1	1	1	1	1			0
				45	45	4	3	1	1	1	1	1	1	1	1	1	1	1			0
				65	65	4	3	2	3	1	1	1	1	1	1	1	1	1			0
				55	55	4	3	3	0	1	1	1	1	1	1	1	1	1			0
				70	70	4	3	2	2	1	1	1	1	1	1	1	1	1			0
				65	65	4	3	3	2	1	1	1	1	1	1	1	1	1			0
				55	55	4	3	3	5	1	1	1	1	1	1	1	1	1			0
				76	76	4	3	3	2	1	1	1	1	1	1	1	1	1			0
				67	67	4	3	3	1	1	1	1	1	1	1	1	1	1			0
				60	60	4	3	2	2	1	1	1	1	1	1	1	0	1			0
				62	62	4	3	2	2	1	1	1	1	0	1	0	1	0			0
				40	40	4	3	2	0	1	1	1	1	1	1	1	1	1			0
				61	61	4	3	3	1	1	1	1	1	1	1	0	0	0			0
				43	43	4	3	2	2	1	1	1	1	1	1	1	1	1			0
				68	68	4	3	3	2	1	1	1	1	1	1	1	1	1			0
				67	67	4	3	3	1	1	1	1	1	1	1	1	1	1			0
				40	40	4	3	1	0	1	1	1	1	1	1	0	1	0			0
				84	84	4	3	3	1	1	1	1	1	1	1	1	1	1			0
				75	75	4	3	3	1	1	1	1	1	1	1	1	1	1			0
				76	76	4	3	1	1	1	1	1	1	1	1	1	1	1			0
				66	66	4	3	3	1	1	1	1	1	1	1	1	0	1			0
				65	65	4	3	0	0	0	0	0	0	0	1	0	0	0			0
				48	48	4	3	3	5	1	1	1	0	1	1	1	0	0			0
				54	54	4	3	1	2	1	0	1	0	1	1	0	0	0			0
				60	60	4	3	3	1	1	1	1	1	1	1	1	1	1			0
				80	80	4	3	3	0	1	1	1	1	1	1	1	1	1			0
				65	65	4	3	3	0	1	1	1	1	1	1	1	1	1			0
				75	75	4	3	3	0	1	1	1	1	1	1	1	1	1			0
				65	65	4	3	0	0	1	1	0	1	0	1	0	0	0			0
				67.5	67.5	4	3	2	1	1	1	1	1	1	1	1	1	1			0
				48	48	4	3	1	1	1	1	1	1	1	1	1	1	1			0
				54	54	4	3	3	3	1	1	1	1	1	1	1	1	1			0
				65	65	4	3	1	1	1	1	1	1	1	1	1	1	1			0
				75	75	4	3	3	0	1	1	1	1	1	1	1	1	1			0
				58	58	4	3	3	0	1	1	1	1	1	1	1	1	1			0
				80	80	4	3	3	1	1	1	1	1	1	1	1	1	1			0
				80	80	4	3	1	1	1	1	1	1	1	1	1	1	1			0
				243	243	4	3	1	1	1	1	1	1	1	1	1	1	1			0
				72	72	4	3	1	1	1	1	1	1	1	1	1	1	1			0
				68	68	4	3	3	2	1	1	1	1	1	1	1	1	1			0
				120	120	4	3	3	1	1	1	1	1	1	1	1	1	1			0
				70	70	4	3	3	1	1	1	1	1	1	1	1	1	1			0
				110	110	4	3	1	1	1	1	1	1	1	1	1	1	1			0
				60	60	4	3	1	1	1	1	1	1	1	1	1	1	1			0
				48	48	4	3	1	1	1	1	1	1	1	1	1	1	1			0
				72	72	4	3	3	1	1	1	1	1	1	1	1	1	1			0
				65	65	4	3	2	1	1	0	1	0	0	1	0	0	0			0
				70	70	4	3	3	0	1	0	1	1	1	1	0	0	0			0
				70	70	4	3	1	1	1	1	1	1	1	1	1	1	1			0
				70	70	4	3	3	2	1	1	1	1	1	1	0	0	0			0
				65	65	4	3	3	2	1	1	1	1	1	1	1	1	1			0
				56	56	4	3	3	1	1	0	0	0	0	1	0	0	0			0
				53	53	4	3	3	2	1	1	0	0	1	1	0	0	0			0
				65	65	4	3	1	1	1	1	1	1	1	1	1	1	1			0
				55	55	4	3	3	1	1	1	1	1	1	1	1	1	1			0
				78	78	4	3	3	1	1	1	1	1	1	1	1	1	1			0
				60	60	4	3	1	1	1	1	1	1	1	1	1	1	1			0
				70	70	4	3	3	1	1	1	1	1	1	1	1	1	1			0
				63	63	4	3	3	1	1	1	1	1	1	1	0	0	0			0
				50	50	4	3	0	0	0	0	0	0	0	0	0	0	0			0
				43	43	4	3	3	3	1	1	1	1	1	1	0	0	0			0
				58	58	4	3	0	0	0	0	0	0	0	0	0	0	0			0
				45	45	4	3	1	1	1	1	1	1	1	1	1	1	1			0
				55	55	4	3	1	1	1	1	1	1	1	1	1	1	1			0
				64	64	4	3	1	1	1	1	1	1	1	1	1	1	1			0
				51	51	4	3	3	1	1	1	1	1	1	1	1	1	1			0
				40	40	4	3	3	1	1	1	1	1	1	1	1	1	1			0
				50	50	4	3	3	1	1	1	1	1	1	1	1	1	1			0
				73	73	4	3	3	1	1	1	1	1	1	1	1	1	1			0
				60	60	4	3	3	2	1	1	1	1	1	1	0	0	0			0
				58	58	4	3	3	0	1	1	1	1	1	1	1	1	1			0
				50	50	4	3	3	1	1	1	1	1	1	1	1	0	1			0
				45	45	4	3	3	5	1	1	1	1	1	1	0	0	1			0
				130	130	4	3	3	0	1	1	1	1	1	1	0	0	0			0
				60	60	4	3	2	0	1	1	1	1	1	0	0	0	0			0
				44	44	4	3	3	4	1	1	1	1	1	1	0	0	1			0
				58	58	4	3	3	1	1	1	1	1	1	1	0	0	1			0
				50	50	4	3	3	1	1	1	1	1	1	1	0	0	1			0
				65	65	4	3	3	5	1	1	1	1	1	1	0	0	1			0
				110	110	4	3	3	5	1	1	1	1	1	1	0	0	0			0
				45	45	4	3	0	0	1	1	1	1	0	1	0	0	0			0
				55	55	4	3	0	0	0	0	0	0	0	0	0	0	0			0
				75	75	4	3	3	0	1	1	1	1	1	1	0	0	0			0
				70	70	4	3	3	5	1	1	1	1	1	1	0	0	0			0
				60	60	4	3	3	0	1	1	1	1	1	1	0	0	1			0
				52	52	4	3	1	5	1	0	0	1	1	1	0	0	0			0
				55	55	4	3	3	3	1	1	1	1	1	1	0	0	1			0
				70	70	4	3	3	0	1	1	1	1	1	1	0	0	1			0
				98	98	4	3	3	5	1	1	1	1	1	1	0	0	0			0
				62	62	4	3	3	5	1	1	1	1	1	1	0	0	1			0
				54	54	4	3	3	1	1	1	1	1	1	1	0	0	1			0
				54	54	4	3	0	0	1	1	1	1	1	1	0	0	0			0
				60	60	4	3	3	2	1	1	1	1	1	1	0	0	1			0
				130	130	4	3	3	5	1	1	1	1	1	1	0	0	1			0
				45	45	4	3	3	5	1	1	1	1	1	1	0	0	1			0
				56	56	4	3	0	1	1	1	1	1	1	1	0	0	1			0
				53	53	4	3	3	5	1	1	1	1	1	1	0	0	0			0
				68	68	4	3	3	5	1	1	1	1	1	1	0	0	0			0
				60	60	4	3	3	5	1	1	1	1	1	1	0	0	1			0
				60	60	4	3	3	5	1	1	1	1	1	1	0	0	1			0
				60	60	4	3	3	5	1	1	1	1	1	1	0	0	1			0
				60	60	4	3	3	5	1	1	1	1	1	1	0	0	1			0
				120	120	4	3	0	0	0	0	0	0	0	0	0	0	0			0
				77	77	4	3	3	4	1	1	1	1	1	1	0	0	0			0
				65	65	4	3	2	3	1	1	1	1	1	1	0	0	1			0
				120	120	4	3	3	1	1	1	1	1	1	1	0	0	1			0
				65	65	4	3	3	5	1	1	1	1	1	1	0	0	1			0
				67	67	4	3	0	0	0	0	0	0	0	0	0	0	0			0
				50	50	4	3	3	5	1	1	1	1	1	1	0	0	1			0
				62	62	4	3	1	4	1	1	1	1	1	1	0	0	1			0
				55	55	4	3	2	1	1	1	1	1	1	0	0	0	0			0
				48	48	4	3	0	0	1	0	0	0	0	1	0	0	0			0
				80	80	4	3	3	1	1	1	0	0	0	1	0	0	0			0
				50	50	4	3	3	5	1	1	1	1	1	1	0	0	1			0
				55	55	4	3	3	5	1	1	1	1	1	1	0	0	1			0
				60	60	4	3	3	5	1	1	1	1	1	1	0	0	1			0
				65	65	4	3	3	3	1	1	1	1	1	1	0	0	1			0
				60	60	4	3	3	5	1	1	1	1	1	1	0	0	1			0
				58	58	4	3	3	1	1	1	1	1	1	1	0	0	1			0
				63	63	4	3	3	5	1	1	1	1	1	1	0	0	0			0
				60	60	4	3	3	1	1	1	1	1	1	1	0	0	1			0
				52	52	4	3	0	0	1	0	1	0	0	0	0	0	0			0
				75	75	4	3	3	5	1	1	1	1	1	1	0	0	1			0
				58	58	4	3	3	5	1	1	1	1	1	0	0	0	0			0
				65	65	4	3	3	0	1	1	1	1	1	1	0	0	0			0
				35	35	4	3	3	5	1	1	1	1	1	1	0	0	1			0
				65	65	4	3	3	5	1	1	1	1	1	1	0	0	0			0
				50	50	4	3	3	5	1	1	1	1	1	1	0	0	1			0
				45	45	4	3	3	5	1	1	1	1	1	1	0	0	1			0
				62	62	4	3	2	4	1	1	1	1	1	1	0	0	1			0
				70	70	4	3	3	3	1	1	1	1	1	1	0	0	1			0
				60	60	4	3	3	4	1	1	1	1	1	1	0	0	1			0
				60	60	4	3	3	2	1	1	1	1	1	1	0	0	1			0
				39.5	39.5	4	3	2	5	1	1	1	1	1	1	0	0	1			0
				76	76	4	3	3	1	1	1	1	1	1	0	0	0	0			0
				51	51	4	3	3	1	1	1	1	1	1	1	0	0	1			0
				52	52	4	3	3	5	1	1	1	1	1	1	0	0	1			0
				45	45	4	3	2	5	1	1	1	1	1	1	0	0	1			0
				51	51	4	3	3	1	1	1	1	1	1	1	0	0	1			0
				58	58	4	3	3	5	1	1	1	1	1	1	0	0	1			0
				70	70	4	3	3	1	1	1	1	1	1	1	0	0	1			0
				60	60	4	3	1	1	1	1	1	1	0	1	0	0	1			0
				45	45	4	3	3	3	1	1	1	1	1	1	0	0	0			0
				80	80	4	3	3	5	1	1	1	1	1	1	0	0	0			0
				55	55	4	3	3	3	1	1	1	1	1	1	0	0	1			0
				45	45	4	3	3	2	1	1	1	1	1	1	0	0	1			0
				65	65	4	3	3	1	1	1	1	1	1	1	0	0	0			0
				85	85	4	3	1	1	1	1	1	1	1	1	0	0	0			0
				64	64	4	3	3	1	1	1	1	1	1	1	0	0	0			0
				75	75	4	3	3	5	1	1	1	1	1	1	0	0	1			0
				70	70	4	3	3	5	1	1	1	1	1	1	0	0	1			0
				56	56	4	3	3	5	1	1	1	1	1	1	0	0	1			0
				52	52	4	3	0	5	1	1	1	1	1	1	0	0	1			0
				58	58	4	3	3	5	1	1	1	1	1	1	0	0	1			0
				42	42	4	3	3	5	1	1	1	1	1	1	0	0	1			0
				45	45	4	3	3	5	1	1	1	1	1	1	0	0	1			0
				81	81	4	3	3	5	1	1	1	1	1	1	0	0	0			0
				55	55	4	3	3	0	1	1	1	1	1	1	0	0	1			0
				48	48	4	3	3	5	1	1	1	1	1	1	0	0	1			0
				55	55	4	3	3	5	1	1	1	1	1	1	0	0	1			0
				46	46	4	3	3	0	1	1	1	1	1	1	0	0	1			0
				60	60	4	3	3	5	1	1	1	1	1	1	0	0	1			0
				126	126	4	3	3	5	1	1	1	1	1	1	0	0	0			0
				70	70	4	3	2	1	1	0	1	1	1	1	0	0	1			0
				55	55	4	3	3	0	1	1	1	1	1	1	0	0	0			0
				57	57	4	3	1	1	1	1	1	1	1	1	0	0	0			0
				52	52	4	3	3	2	1	1	0	0	1	1	0	0	1			0
				80	80	4	3	3	1	1	1	1	1	1	1	0	0	1			0
				60	60	4	3	3	5	1	1	1	1	1	1	0	0	1			0
				56	56	4	3	3	5	1	1	1	1	1	1	0	0	1			0
				52	52	4	3	3	4	1	1	1	1	1	1	0	0	1			0
				58	58	4	3	3	1	1	0	1	1	1	0	0	0	1			0
				64	64	4	3	3	5	1	1	1	1	1	1	0	0	0			0
				58	58	4	3	3	1	1	1	1	1	1	1	0	0	0			0
				45	45	4	3	2	2	1	1	1	1	0	1	0	0	1			0
				50	50	4	3	3	3	1	1	1	1	1	1	0	0	1			0
				80	80	4	3	3	1	1	1	1	1	1	0	0	0	1			0
				60	60	4	3	2	2	1	1	1	1	1	1	0	0	1			0
				39	39	4	3	3	3	1	1	1	0	1	1	0	0	1			0
				55	55	4	3	2	2	1	1	1	1	1	1	0	0	1			0
				50	50	4	3	3	1	1	1	1	1	0	1	0	0	1			0
				43	43	4	3	3	5	1	1	1	1	1	1	0	0	0			0
				55	55	4	3	3	5	1	1	1	1	1	1	0	0	1			0
				52	52	4	3	3	4	1	1	1	1	1	1	0	0	0			0
				60	60	4	3	2	3	1	0	1	1	1	1	0	0	1			0
				60	60	4	3	3	4	1	1	1	1	1	1	0	0	0			0
				53	53	4	3	1	2	1	1	1	1	1	1	0	0	1			0
				45	45	4	3	0	5	1	1	1	1	1	0	0	0	1			0
				98	98	4	3	3	0	1	1	1	1	1	1	0	0	1			0
				49	49	4	3	2	5	1	1	1	1	1	1	0	0	1			0
				70	70	4	3	3	5	1	1	1	1	1	1	0	0	1			0
				70	70	4	3	3	5	1	1	1	1	1	1	0	0	1			0
				60	60	4	3	3	5	1	1	1	1	1	1	0	0	1			0
				80	80	4	3	3	1	1	1	1	1	1	1	0	0	1			0
				50	50	4	3	3	5	1	1	1	1	1	1	0	0	0			0
				50	50	4	3	2	3	1	0	1	1	1	0	0	0	1			0
				63	63	4	3	3	5	1	1	1	1	1	1	0	0	1			0
				53	53	4	3	3	5	1	1	1	1	1	1	0	0	1			0
				109	109	4	3	3	5	1	1	1	1	1	1	0	0	1			0
				75	75	4	3	3	5	1	1	1	1	1	1	0	0	1			0
				58	58	4	3	3	5	1	1	1	1	1	1	0	0	1			0
				52	52	4	3	2	1	1	1	1	1	1	1	0	0	1			0
				45	45	4	3	3	1	1	1	1	1	1	1	0	0	0			0
				79	79	4	3	3	5	1	1	1	1	1	1	0	0	0			0
				45	45	4	3	3	5	1	1	1	1	1	1	0	0	1			0
				60	60	4	3	3	5	1	1	1	1	1	1	0	0	1			0
				50	50	4	3	3	3	1	1	1	1	1	1	0	0	0			0
				65	65	4	3	3	5	1	1	1	1	1	1	0	0	1			0
				63	63	4	3	3	5	1	1	1	1	1	1	0	0	1			0
				62	62	4	3	3	5	1	1	1	1	1	0	0	0	0			0
				45	45	4	3	2	1	1	1	1	1	1	1	0	0	1			0
				66	66	4	3	3	5	1	1	1	1	1	1	0	0	1			0
				62	62	4	3	3	1	1	1	1	1	1	1	0	0	1			0
				61	61	4	3	3	1	1	1	1	1	1	1	0	0	0			0
				67	67	4	3	0	0	1	0	1	1	1	1	0	0	0			0
				55	55	4	3	3	5	1	1	1	1	1	1	0	0	1			0
				60	60	4	3	3	1	1	1	1	1	1	1	0	0	1			0
				53	53	4	3	2	2	1	1	1	0	0	1	0	0	1			0
				145	145	4	3	3	5	1	1	1	1	1	1	0	0	1			0
				64	64	4	3	3	5	1	1	1	1	1	1	0	0	1			0
				49	49	4	3	3	1	1	1	1	1	1	1	0	0	0			0
				55	55	4	3	3	5	1	1	1	1	1	1	0	0	0			0
				49	49	4	3	3	5	1	1	1	1	1	1	0	0	1			0
				60	60	4	3	3	0	1	1	1	1	1	1	0	0	1			0
				58	58	4	3	3	5	1	1	1	1	1	1	0	0	1			0
				64	64	4	3	3	5	1	1	1	1	1	1	0	0	1			0
				70	70	4	3	3	5	1	1	1	1	1	1	0	0	1			0
				130	130	4	3	3	5	1	1	1	1	1	1	0	0	1			0
				57.5	57.5	4	3	3	5	1	1	1	1	1	1	0	0	1			0
				52	52	4	3	3	1	1	1	1	1	1	1	0	0	0			0
				70	70	4	3	3	5	1	1	1	1	1	1	0	0	1			0
				60	60	4	3	3	5	1	1	1	1	1	1	0	0	1			0
				40	40	4	3	3	5	1	1	1	1	1	1	0	0	1			0
				50	50	4	3	3	5	1	1	1	1	1	1	0	0	1			0
				75	75	4	3	3	5	1	1	1	1	1	1	0	0	1			0
				50	50	4	3	1	4	1	1	1	1	1	1	0	0	1			0
				58	58	4	3	3	3	1	1	1	1	1	1	0	0	1			0
				54	54	4	3	3	3	1	1	1	1	1	1	0	0	1			0
				51	51	4	3	3	3	1	1	1	1	1	1	0	0	1			0
				65	65	4	3	3	2	1	1	1	1	1	0	0	0	1			0
				61	61	4	3	3	3	1	1	1	1	1	1	0	0	1			0
				55	55	4	3	3	3	1	1	1	1	1	1	0	0	1			0
				60	60	4	3	3	3	1	1	1	1	1	1	0	0	1			0
				50	50	4	3	2	3	1	1	1	1	1	1	0	0	0			0
				70	70	4	3	3	5	1	1	1	1	1	1	0	0	1			0
				55	55	4	3	2	1	1	1	1	1	1	1	0	0	1			0
				80	80	4	3	3	5	1	1	1	1	1	1	0	0	1			0
				130	130	4	3	1	2	1	1	1	1	1	1	0	0	0			0
				60	60	4	3	3	2	1	1	1	1	1	1	0	0	1			0
				68	68	4	3	0	1	1	1	1	1	1	1	0	0	1			0
				70	70	4	3	0	0	1	1	1	1	1	1	0	0	0			0
				35	35	4	3	2	1	1	1	1	0	1	1	0	0	0			0
				55	55	4	3	2	2	1	1	1	1	1	1	0	0	0			0
				46	46	4	3	3	5	1	1	1	1	1	1	0	0	1			0
				50	50	4	3	3	2	1	1	1	1	1	1	0	0	1			0
				60	60	4	3	3	5	1	1	1	1	1	1	0	0	1			0
				65	65	4	3	3	5	1	1	1	1	1	1	0	0	1			0
				70	70	4	3	3	0	1	1	1	1	1	1	0	0	1			0
				35	35	4	3	3	3	1	1	1	1	1	1	0	0	1			0
				50	50	4	3	3	1	1	1	1	1	1	1	0	0	1			0
				60	60	4	3	3	5	1	1	1	1	1	1	0	0	1			0
				55	55	4	3	3	5	1	1	1	1	1	1	0	0	1			0
				145	145	4	3	3	5	1	1	1	1	1	1	0	0	1			0
				145	145	4	3	3	5	1	1	1	1	1	1	0	0	0			0
				63	63	4	3	3	5	1	1	1	1	1	1	0	0	1			0
				64	64	4	3	3	5	1	1	1	1	1	1	0	0	1			0
				110	110	4	3	2	2	1	0	1	1	1	1	0	0	1			0
				40	40	4	3	3	5	1	1	1	1	1	1	0	0	1			0
				56	56	4	3	1	2	1	0	1	1	0	1	0	0	1			0
				60	60	4	3	3	5	1	1	1	1	1	1	0	0	1			0
				62.5	62.5	4	3	3	5	1	1	1	1	1	1	0	0	0			0
				60	60	4	3	3	5	1	1	1	1	1	1	0	0	1			0
				50	50	4	3	3	5	1	1	1	1	1	1	0	0	1			0
				51	51	4	3	3	5	1	1	1	1	1	1	0	0	1			0
				50	50	4	3	3	5	1	1	1	1	1	1	0	0	1			0
				53	53	4	3	3	5	1	1	1	1	1	1	0	0	1			0
				44.8	44.8	4	3	3	5	1	1	1	1	1	1	0	0	1			0
				78	78	4	3	3	5	1	1	1	1	1	1	0	0	1			0
				65	65	4	3	3	2	1	1	1	1	1	1	0	0	1			0
				62	62	4	3	2	2	1	1	1	1	1	1	0	0	1			0
				65	65	4	3	3	1	1	1	1	1	1	1	0	0	1			0
				65	65	4	3	3	5	1	1	1	1	1	1	0	0	1			0
				50	50	4	3	3	1	1	1	1	1	1	1	0	0	1			0
				65	65	4	3	2	1	1	1	1	1	1	1	0	0	1			0
				63	63	4	3	2	2	1	1	1	1	1	1	0	0	1			0
				90	90	4	3	1	2	1	1	1	1	1	1	0	0	1			0
				50	50	4	3	2	1	1	1	1	1	1	1	0	0	1			0
				70	70	4	3	3	5	1	1	1	1	1	1	0	0	0			0
				60	60	4	3	1	2	1	1	1	1	1	1	0	0	0			0
				51	51	4	3	1	2	1	1	1	1	1	1	0	0	1			0
				44	44	4	3	2	1	1	1	1	1	1	1	0	0	1			0
				56	56	4	3	3	5	1	1	1	1	1	1	0	0	1			0
				60	60	4	3	3	5	1	1	1	1	1	1	0	0	1			0
				60	60	4	3	1	1	1	1	1	1	1	1	0	0	1			0
				50	50	4	3	3	5	1	1	1	1	1	1	0	0	1			0
				75	75	4	3	3	5	1	1	1	1	1	1	0	0	1			0
				70	70	4	3	2	1	1	1	1	1	1	1	0	0	1			0
				50	50	4	3	2	3	1	1	1	1	1	1	0	0	1			0
				61	61	4	3	3	5	1	1	1	1	1	1	0	0	1			0
				47	47	4	3	3	5	1	1	1	1	1	1	0	0	1			0
				35	35	4	3	3	1	1	1	1	1	1	1	0	0	1			0
				65	65	4	3	1	1	1	0	0	0	0	1	0	0	0			0
				48	48	4	3	3	2	1	1	1	1	1	1	0	0	1			0
				90	90	4	3	2	1	1	1	1	1	1	1	0	0	1			0
				43	43	4	3	3	4	1	1	1	1	0	1	0	0	1			0
				52	52	4	3	3	5	1	1	1	1	1	1	0	0	0			0
				60	60	4	3	3	5	1	1	1	1	1	1	0	0	1			0
				55	55	4	3	3	5	1	0	1	1	1	1	0	0	1			0
				50	50	4	3	2	1	1	1	1	1	1	1	0	0	1			0
				63	63	4	3	3	5	1	1	1	1	1	1	0	0	1			0
				65	65	4	3	3	1	1	1	1	1	1	1	0	0	1			0
				55	55	4	3	1	1	1	1	1	1	1	1	0	0	1			0
				61	61	4	3	2	1	1	1	1	1	1	1	0	0	1			0
				69	69	4	3	2	1	1	1	1	1	1	1	0	0	1			0
				70	70	4	3	2	0	1	0	1	1	1	1	0	0	1			0
				65	65	4	3	3	3	1	1	1	1	1	1	0	0	0			0
				60	60	4	3	2	5	1	1	1	1	1	1	0	0	1			0
				60	60	4	3	3	5	1	1	1	1	1	1	0	0	1			0
				56	56	4	3	3	1	1	1	1	1	1	1	0	0	1			0
				63	63	4	3	3	2	1	1	1	1	1	1	0	0	0			0
				140	140	4	3	3	1	1	1	1	1	1	1	0	0	0			0
				58	58	4	3	3	5	1	1	1	1	1	1	0	0	1			0
				72	72	4	3	3	5	1	1	1	1	1	1	0	0	1			0
				63	63	4	3	3	5	1	1	1	1	1	1	0	0	1			0
				68	68	4	3	3	5	1	1	1	1	1	1	0	0	1			0
				65	65	4	3	3	5	1	1	1	1	1	1	0	0	1			0
				46	46	4	3	3	2	1	1	1	1	1	1	0	0	0			0
				64	64	4	3	2	1	1	1	1	1	0	1	0	0	0			0
				100	100	4	3	1	1	1	1	1	1	0	1	0	0	0			0
				120	120	4	3	3	5	1	1	1	1	1	1	0	0	1			0
				60	60	4	3	3	4	1	1	1	1	1	1	0	0	0			0
				56	56	4	3	3	5	1	1	1	1	1	1	0	0	0			0
				65	65	4	3	1	1	1	1	1	1	1	1	0	0	0			0
				64	64	4	3	1	2	1	1	1	1	0	1	0	0	0			0
				62	62	4	3	3	2	0	1	1	1	1	1	0	0	0			0
				58	58	4	3	2	5	1	1	1	1	1	1	0	0	0			0
				65	65	4	3	3	5	1	1	1	1	1	1	0	0	1			0
				60	60	4	3	3	5	1	1	1	1	1	1	0	0	1			0
				50	50	4	3	3	4	1	1	1	1	1	1	0	0	0			0
				120	120	4	3	3	5	1	1	1	1	1	1	0	0	1			0
				75	75	4	3	3	5	1	1	1	1	1	1	0	0	1			0
				43	43	4	3	3	5	1	1	1	1	1	1	0	0	1			0
				65	65	4	3	3	5	1	1	1	1	1	1	0	0	1			0
				62	62	4	3	3	5	1	1	1	1	1	1	0	0	0			0
				70	70	4	3	3	2	1	1	1	1	1	1	0	0	1			0
				49	49	4	3	1	1	1	1	1	0	1	1	0	0	0			0
				70	70	4	3	2	2	1	1	1	1	1	1	0	0	0			0
				55	55	4	3	3	5	1	1	1	1	1	1	0	0	1			0
				58	58	4	3	3	3	1	1	1	1	1	1	0	0	0			0
				56	56	4	3	3	5	1	1	1	1	1	1	0	0	1			0
				57	57	4	3	3	5	1	1	1	1	1	1	0	0	1			0
				41	41	4	3	3	5	1	1	1	1	1	1	0	0	1			0
				60	60	4	3	3	4	1	1	1	1	1	1	0	0	1			0
				65	65	4	3	3	2	1	1	1	1	1	1	0	0	1			0
				60	60	4	3	3	1	1	1	1	1	1	1	0	0	1			0
				74	74	4	3	3	5	1	1	1	1	1	1	0	0	1			0
				48	48	4	3	3	1	1	1	1	1	1	1	0	0	1			0
				40	40	4	3	2	3	1	0	1	1	1	1	0	0	1			0
				56	56	4	3	3	5	1	1	1	1	1	1	0	0	1			0
				57	57	4	3	3	1	1	1	1	1	1	1	0	0	1			0
				70	70	4	3	2	1	1	1	1	1	1	1	0	0	1			0
				61	61	4	3	2	2	1	1	1	1	1	1	0	0	1			0
				60	60	4	3	1	0	1	1	1	1	1	1	0	0	0			0
				37	37	4	3	3	2	1	1	1	1	1	1	0	0	0			0
				60	60	4	3	2	1	1	1	1	1	1	1	0	0	1			0
				65	65	4	3	3	4	1	1	1	1	1	1	0	0	1			0
				65	65	4	3	3	1	1	1	1	1	1	1	0	0	1			0
				50	50	4	3	1	1	1	0	1	1	1	1	0	0	0			0
				52	52	4	3	3	5	1	1	1	1	1	1	0	0	1			0
				120	120	4	3	3	1	1	0	1	1	1	1	0	0	1			0
				51	51	4	3	2	3	1	1	1	1	1	1	0	0	1			0
				70	70	4	3	2	3	1	1	1	1	1	1	0	0	1			0
				50	50	4	3	2	3	1	1	1	1	1	1	0	0	1			0
				50	50	4	3	2	3	1	1	1	1	1	1	0	0	1			0
				55	55	4	3	2	2	1	1	1	1	0	1	0	0	1			0
				65	65	4	3	3	4	1	1	1	1	1	1	0	0	1			0
				46	46	4	3	3	1	1	1	1	1	1	1	0	0	1			0
				40	40	4	3	2	2	1	0	1	1	1	1	0	0	0			0
				145	145	4	3	2	3	1	1	1	1	1	1	0	0	1			0
				63	63	4	3	3	1	1	1	1	1	1	1	0	0	1			0
				63	63	4	3	2	1	1	0	1	1	1	1	0	0	0			0
				60	60	4	3	3	2	1	0	1	1	1	1	0	0	1			0
				60	60	4	3	2	3	1	1	1	1	1	1	0	0	1			0
				60	60	4	3	3	1	1	1	1	1	1	0	0	0	1			0
				59	59	4	3	3	1	1	1	1	1	1	1	0	0	1			0
				7	7	4	3	2	3	1	1	1	1	1	1	0	0	1			0
				70	70	4	3	3	5	1	1	1	1	1	1	0	0	1			0
				54kg	#VALUE!	4	3	3	4	1	1	0	0	0	1	0	0	1			0
				82	82	4	3	2	2	1	1	1	1	1	1	0	0	1			0
				60	60	4	3	3	5	1	1	1	1	1	1	0	0	1			0
				110	110	4	3	3	1	1	1	1	1	1	1	0	0	1			0
				45	45	4	3	3	5	1	1	1	1	1	1	0	0	1			0
				58	58	4	3	3	4	1	1	1	1	1	1	0	0	1			0
				60	60	4	3	3	1	1	1	1	1	1	1	0	0	1			0
				72	72	4	3	3	5	1	1	1	1	1	1	0	0	1			0
				75	75	4	3	1	3	1	1	1	1	1	1	0	0	1			0
				60	60	4	3	2	1	1	1	1	1	1	1	0	0	1			0
				50	50	4	3	3	3	1	1	1	1	1	1	0	0	1			0
				60	60	4	3	3	4	1	1	1	1	1	1	0	0	1			0
				50	50	4	3	3	3	1	1	1	1	1	1	0	0	0			0
				63	63	4	3	3	1	1	1	1	1	1	1	0	0	1			0
				70	70	4	3	3	5	1	1	1	1	1	1	0	0	0			0
				60	60	4	3	3	5	1	1	1	1	1	1	0	0	1			0
				60	60	4	3	1	2	1	1	1	1	1	1	0	0	1			0
				70	70	4	3	3	4	1	1	1	1	1	1	0	0	1			0
				90	90	4	3	1	1	1	1	1	1	1	1	0	0	1			0
				65	65	4	3	0	0	1	1	1	1	1	1	0	0	1			0
				58	58	4	3	1	1	1	1	1	1	1	1	0	0	1			0
				80	80	4	3	3	5	1	1	1	1	1	1	0	0	1			0
				60	60	4	3	3	5	1	1	1	1	1	1	0	0	1			0
				138	138	4	3	3	5	1	1	1	1	1	1	0	0	1			0
				69	69	4	3	2	3	1	1	1	0	0	0	0	0	0			0
				60	60	4	3	3	5	1	1	1	1	1	1	0	0	0			0
				42	42	4	3	3	5	1	1	1	1	1	1	0	0	0			0
				55	55	4	3	3	3	1	1	1	1	1	1	0	0	0			0
				73	73	4	3	3	4	1	1	1	1	1	1	0	0	1			0
				68	68	4	3	3	5	1	1	1	1	1	1	0	0	0			0
				60	60	4	3	3	5	1	1	1	1	1	1	0	0	1			0
				54	54	4	3	1	1	1	1	1	0	0	1	0	0	0			0
				60	60	4	3	3	2	1	1	1	1	1	1	0	0	0			0
				58	58	4	3	2	2	1	1	1	1	1	1	0	0	0			0
				60	60	4	3	3	5	1	1	1	1	1	1	0	0	0			0
				69	69	4	3	1	2	1	1	1	1	1	1	0	0	0			0
				50	50	4	3	3	3	1	0	1	1	1	1	0	0	1			0
				65.5	65.5	4	3	3	1	1	1	1	1	1	1	0	0	1			0
				60	60	4	3	3	2	1	1	1	0	1	1	0	0	0			0
				65	65	4	3	3	3	1	1	1	1	1	1	0	0	1			0
				57	57	4	3	3	1	1	1	0	1	1	1	0	0	0			0
				45	45	4	3	2	2	1	0	1	0	1	1	0	0	0			0
				60	60	4	3	3	2	1	1	1	1	1	1	0	0	0			0
				65	65	4	3	2	1	1	0	1	0	1	1	0	0	0			0
				63	63	4	3	1	0	1	1	1	1	1	0	0	0	0			0
				50	50	4	3	3	1	1	0	1	0	1	1	0	0	0			0
				65	65	4	3	3	5	1	1	1	1	1	1	0	0	1			0
				70	70	4	3	3	1	1	1	1	1	1	1	0	0	0			0
				55.8	55.8	4	3	2	1	1	1	1	1	1	1	0	0	0			0
				83	83	4	3	3	5	1	1	1	1	1	1	0	0	0			0
				75	75	4	3	3	1	1	1	1	1	1	1	0	0	1			0
				70	70	4	3	1	1	1	1	1	1	1	1	0	0	1			0
				63	63	4	3	0	0	1	1	1	1	1	1	0	0	1			0
				52	52	4	3	3	1	1	1	1	1	1	1	0	0	1			0
				68	68	4	3	2	2	1	1	0	1	1	1	0	0	1			0
				65	65	4	3	3	2	1	1	1	1	1	1	0	0	1			0
				55	55	4	3	3	3	1	1	1	1	1	1	0	0	1			0
				70	70	4	3	3	5	1	1	0	1	1	1	0	0	1			0
				60	60	4	3	3	2	1	1	1	1	1	1	0	0	1			0
				74	74	4	3	3	5	1	1	1	1	1	1	0	0	1			0
				68	68	4	3	3	5	1	1	1	1	1	1	0	0	1			0
				70	70	4	3	0	0	0	0	0	0	0	0	0	0	0			0
				50	50	4	3	3	5	1	1	1	1	1	1	0	0	1			0
				52	52	4	3	3	5	1	1	1	1	1	1	0	0	1			0
				75	75	4	3	3	5	1	1	1	1	1	1	0	0	1			0
				70	70	4	3	3	5	1	1	1	1	1	1	0	0	0			0
				54	54	4	3	3	5	1	1	1	1	1	1	0	0	0			0
				55	55	4	3	3	4	1	1	1	1	1	1	0	0	0			0
				70	70	4	3	3	4	1	1	1	1	1	1	0	0	1			0
				60	60	4	3	3	3	1	1	1	1	1	1	0	0	1			0
				64	64	4	3	3	3	1	1	1	1	1	1	0	0	1			0
				49	49	4	3	3	5	1	1	1	1	1	1	0	0	1			0
				75	75	4	3	3	2	1	1	1	1	1	1	0	0	1			0
				51	51	4	3	3	5	1	1	1	1	1	1	0	0	1			0
				65	65	4	3	3	1	1	1	1	1	1	1	0	0	1			0
				70.5kg	#VALUE!	4	3	1	1	1	1	1	1	1	1	0	0	1			0
				50	50	4	3	3	1	1	1	1	1	1	1	0	0	1			0
				63	63	4	3	2	3	1	1	1	1	1	1	0	0	1			0
				55	55	4	3	3	5	1	1	1	1	1	1	0	0	1			0
				55	55	4	3	1	0	1	1	1	1	1	1	0	0	1			0
				58	58	4	3	3	5	1	1	1	1	1	1	0	0	1			0
				70	70	4	3	3	2	1	1	1	1	1	1	0	0	1			0
				76	76	4	3	3	1	1	1	1	1	1	1	0	0	1			0
				70	70	4	3	3	5	1	1	1	1	1	1	0	0	1			0
				55	55	4	3	3	1	1	1	1	1	1	1	0	0	1			0
				65	65	4	3	3	1	1	1	1	1	1	1	0	0	1			0
				55	55	4	3	3	5	1	1	1	1	1	1	0	0	1			0
				55	55	4	3	3	5	1	1	1	1	1	1	0	0	1			0
				64	64	4	3	3	4	1	1	1	1	1	1	0	0	0			0
				85	85	4	3	3	5	1	1	1	1	1	1	0	0	1			0
				65	65	4	3	3	4	1	1	1	1	1	1	0	0	1			0
				65	65	4	3	3	5	1	1	1	1	1	1	0	0	1			0
				65	65	4	3	3	4	1	1	1	1	1	1	0	0	1			0
				70	70	4	3	3	5	1	1	1	1	1	1	0	0	1			0
				60	60	4	3	3	4	1	1	1	1	1	1	0	0	1			0
				55	55	4	3	2	1	1	1	1	1	1	1	0	0	1			0
				62	62	4	3	3	2	1	1	1	1	1	1	0	0	0			0
				45	45	4	3	3	5	1	1	1	1	1	1	0	0	1			0
				52	52	4	3	0	4	1	1	1	1	1	1	0	0	1			0
				90	90	4	3	3	1	1	1	1	1	1	1	0	0	0			0
				62	62	4	3	1	2	1	1	1	1	1	1	0	0	1			0
				39	39	4	3	0	1	1	1	1	0	0	1	0	0	1			0
				80	80	4	3	3	4	1	1	1	1	1	1	0	0	1			0
				50	50	4	3	3	0	1	1	1	1	1	1	0	0	0			0
				60	60	4	3	3	5	1	1	1	1	1	1	0	0	1			0
				55	55	4	3	3	5	1	1	1	1	1	1	0	0	1			0
				68	68	4	3	3	5	1	1	1	1	1	1	0	0	1			0
				50	50	4	3	2	3	1	0	1	1	1	1	0	0	0			0
				62	62	4	3	3	5	1	1	1	1	1	1	0	0	1			0
				140	140	4	3	3	0	1	1	1	1	1	1	0	0	0			0
				60	60	4	3	3	1	1	1	1	1	1	1	0	0	0			0
				65	65	4	3	3	4	1	1	1	1	1	1	0	0	0			0
				60	60	4	3	3	5	1	1	1	1	1	1	0	0	0			0
				56	56	4	3	3	1	1	1	1	1	1	1	0	0	0			0
				52	52	4	3	3	1	1	1	1	1	1	1	0	0	0			0
				60	60	4	3	0	4	0	0	1	1	1	1	0	0	0			0
				80	80	4	3	3	5	1	1	1	1	1	1	0	0	1			0
				70	70	4	3	3	5	1	1	1	1	1	1	0	0	1			0
				50	50	4	3	3	5	1	1	1	1	1	1	0	0	0			0
				58	58	4	3	3	3	1	1	1	1	1	1	0	0	0			0
				60	60	4	3	3	4	1	1	1	1	1	1	0	0	0			0
				65	65	4	3	2	4	1	1	1	1	0	1	0	0	1			0
				52	52	4	3	3	3	1	1	1	1	1	1	0	0	0			0
				47	47	4	3	2	2	1	0	1	1	1	1	0	0	1			0
				55	55	4	3	3	4	1	1	1	1	1	1	0	0	1			0
				54	54	4	3	2	1	1	1	1	1	0	1	0	0	0			0
				51	51	4	3	2	1	1	0	1	0	1	1	0	0	0			0
				65	65	4	3	1	1	1	0	1	0	0	1	0	0	1			0
				50	50	4	3	1	1	1	0	1	1	1	1	0	0	1			0
				64	64	4	3	2	2	1	1	1	1	1	1	0	0	0			0
				65	65	4	3	1	2	1	1	1	1	1	1	0	0	0			0
				65	65	4	3	3	3	1	0	1	1	1	1	0	0	1			0
				55	55	4	3	1	2	1	0	1	0	0	1	0	0	1			0
				120	120	4	3	1	1	1	0	1	1	0	1	0	0	1			0
				61	61	4	3	3	1	1	1	1	1	1	1	0	0	0			0
				60	60	4	3	0	0	1	0	0	0	0	1	0	0	0			0
				62	62	4	3	1	1	1	0	1	1	0	1	0	0	1			0
				65	65	4	3	3	5	1	1	1	1	1	1	0	0	1			0
				60	60	4	3	1	0	1	0	1	1	1	1	0	0	0			0
				70	70	4	3	1	1	1	0	1	1	1	1	0	0	1			0
				54	54	4	3	3	1	1	1	1	1	1	1	0	0	1			0
				70	70	4	3	3	0	1	1	1	1	1	1	0	0	1			0
				64	64	4	3	3	5	1	1	1	1	1	1	0	0	0			0
				50	50	4	3	3	3	1	1	1	1	1	1	0	0	1			0
				56	56	4	3	2	1	1	1	1	1	1	1	0	0	0			0
				115	115	4	3	3	5	1	1	1	1	1	1	0	0	1			0
				60	60	4	3	3	5	1	1	1	1	1	1	0	0	1			0
				62	62	4	3	3	2	1	1	1	1	1	1	0	0	1			0
				68	68	4	3	1	5	1	1	1	1	1	1	0	0	1			0
				69	69	4	3	3	5	1	1	1	1	1	1	0	0	1			0
				70	70	4	3	3	5	1	1	1	1	1	1	0	0	1			0
				40	40	4	3	3	5	1	1	1	1	1	1	0	0	0			0
				68	68	4	3	3	1	1	1	1	1	1	1	0	0	1			0
				80	80	4	3	3	5	1	1	1	1	1	1	0	0	0			0
				70	70	4	3	3	5	1	1	1	1	1	1	0	0	1			0
				70	70	4	3	3	5	1	1	1	1	1	1	0	0	1			0
				45	45	4	3	3	1	1	1	1	1	1	1	0	0	1			0
				65	65	4	3	3	1	1	1	1	1	1	1	0	0	1			0
				65	65	4	3	3	5	1	1	1	1	1	1	0	0	1			0
				75	75	4	3	3	5	1	1	1	1	1	1	0	0	1			0
				58	58	4	3	3	5	1	1	1	1	1	1	0	0	1			0
				60	60	4	3	3	5	1	1	1	1	1	1	0	0	1			0
				45	45	4	3	3	5	1	1	1	1	1	1	0	0	1			0
				62	62	4	3	3	5	1	1	1	1	1	1	0	0	1			0
				65	65	4	3	2	3	1	1	0	0	1	1	0	0	0			0
				48	48	4	3	3	2	1	1	0	0	0	0	0	0	1			0
				60	60	4	3	3	5	1	1	1	1	1	1	0	0	1			0
				60	60	4	3	2	5	1	1	1	1	1	0	0	0	0			0
				50	50	4	3	3	5	1	1	1	1	1	1	0	0	1			0
				55	55	4	3	3	5	1	1	1	1	1	1	0	0	1			0
				70	70	4	3	3	5	1	1	1	1	1	1	0	0	1			0
				56	56	4	3	3	3	1	1	1	1	1	1	0	0	1			0
				43	43	4	3	3	4	1	1	1	1	1	1	0	0	1			0
				56	56	4	3	3	0	1	1	1	1	1	1	0	0	1			0
				85	85	4	3	2	3	1	1	1	1	1	1	0	0	1			0
				49	49	4	3	3	5	1	1	1	1	1	1	0	0	1			0
				58	58	4	3	1	2	1	1	1	1	0	1	0	0	1			0
				60	60	4	3	3	5	1	1	1	1	1	1	0	0	1			0
				62	62	4	3	3	3	1	1	1	1	1	1	0	0	1			0
				50	50	4	3	3	1	1	1	1	1	1	1	0	0	1			0
				78	78	4	3	3	4	1	1	1	1	1	1	0	0	1			0
				68	68	4	3	3	2	0	0	1	0	0	1	0	0	0			0
				56	56	4	3	3	3	1	1	1	0	0	0	0	0	1			0
				62	62	4	3	0	0	0	0	0	0	0	0	0	0	0			0
				90	90	4	3	3	0	1	1	1	1	1	1	0	0	1			0
				68	68	4	3	2	4	1	1	1	1	1	1	0	0	1			0
				60	60	4	3	2	1	1	1	1	1	1	1	0	0	1			0
				45	45	4	3	3	5	1	1	1	1	1	1	0	0	1			0
				53	53	4	3	2	1	1	1	1	0	1	1	0	0	1			0
				72	72	4	3	3	5	1	1	1	1	1	1	0	0	1			0
				48	48	4	3	3	5	1	1	1	1	1	1	0	0	0			0
				70	70	4	3	3	5	1	1	1	1	1	1	0	0	1			0
				55	55	4	3	3	4	1	0	1	0	1	1	0	0	0			0
				80	80	4	3	3	4	1	1	1	1	1	1	0	0	1			0
				65	65	4	3	3	5	1	1	1	1	1	1	0	0	1			0
				42	42	4	3	3	5	1	1	1	1	1	1	0	0	1			0
				63	63	4	3	3	3	1	1	1	1	1	1	0	0	1			0
				80	80	4	3	3	5	1	1	1	1	1	1	0	0	1			0
				80	80	4	3	3	5	1	1	1	1	1	1	0	0	1			0
				60	60	4	3	3	5	1	1	1	1	1	1	0	0	0			0
				40	40	4	3	3	3	1	1	1	1	1	1	0	0	0			0
				51	51	4	3	2	5	1	1	1	1	1	1	0	0	1			0
				60	60	4	3	3	1	1	1	1	1	1	1	0	0	1			0
				80	80	4	3	3	1	1	1	1	1	1	1	0	0	1			0
				60	60	4	3	3	3	1	1	1	1	1	1	0	0	1			0
				65	65	4	3	1	1	1	1	0	0	0	1	0	0	0			0
				50	50	4	3	3	5	1	1	1	1	1	1	0	0	1			0
				63	63	4	3	3	3	1	0	1	1	1	1	0	0	1			0
				65	65	4	3	3	5	1	1	1	1	1	1	0	0	1			0
				60	60	4	3	3	5	1	1	1	1	1	1	0	0	0			0
				55	55	4	3	3	5	1	1	1	1	1	1	0	0	1			0
				76	76	4	3	3	2	1	1	1	1	1	1	0	0	0			0
				70	70	4	3	2	5	1	1	1	1	1	1	0	0	1			0
				100	100	4	3	3	4	1	1	1	1	1	1	0	0	1			0
				55	55	4	3	3	1	1	1	1	1	1	1	0	0	1			0
				72	72	4	3	3	2	1	1	1	1	1	1	0	0	1			0
				50	50	4	3	3	5	1	1	1	1	1	1	0	0	0			0
				65	65	4	3	3	5	1	1	1	1	1	1	0	0	1			0
				60	60	4	3	3	5	1	1	1	1	1	1	0	0	1			0
				60	60	4	3	3	5	1	1	1	1	1	1	0	0	1			0
				60	60	4	3	3	5	1	1	1	1	1	1	0	0	1			0
				72	72	4	3	3	2	1	1	1	1	1	1	0	0	1			0
				52	52	4	3	3	2	1	1	1	1	1	1	0	0	1			0
				50	50	4	3	3	1	1	1	1	1	1	1	0	0	1			0
				75	75	4	3	3	5	1	1	1	1	1	1	0	0	1			0
				60	60	4	3	3	0	1	1	1	1	1	1	0	0	1			0
				67	67	4	3	3	3	1	1	1	1	1	1	0	0	1			0
				54	54	4	3	3	1	1	1	1	1	1	1	0	0	1			0
				63	63	4	3	3	1	1	1	1	1	1	1	0	0	1			0
				64	64	4	3	3	5	1	1	1	1	1	1	0	0	1			0
				75	75	4	3	3	5	1	1	1	1	1	1	0	0	1			0
				74	74	4	3	3	2	1	1	1	1	1	1	0	0	1			0
				43公斤	#VALUE!	4	3	3	5	1	1	1	1	1	1	0	0	1			0
				60	60	4	3	3	4	1	1	1	1	1	1	0	0	0			0
				45	45	4	3	0	0	0	0	0	0	0	0	0	0	0			0
				80	80	4	3	3	0	1	1	1	1	1	1	0	0	1			0
				62	62	4	3	3	5	1	1	1	1	1	1	0	0	1			0
				55	55	4	3	3	5	1	1	1	1	1	1	0	0	1			0
				62	62	4	3	3	5	1	1	1	1	1	1	0	0	1			0
				65	65	4	3	3	5	1	1	1	1	1	1	0	0	0			0
				70	70	4	3	3	5	1	1	1	1	1	1	0	0	1			0
				53	53	4	3	3	5	1	1	1	1	1	1	0	0	1			0
				75	75	4	3	3	1	1	1	1	1	1	1	0	0	1			0
				60	60	4	3	2	2	0	0	1	1	1	1	0	0	0			0
				48	48	4	3	3	5	1	1	1	1	1	1	0	0	1			0
				40	40	4	3	3	3	1	1	1	1	1	1	0	0	0			0
				30	30	4	3	3	5	1	1	1	1	1	1	0	0	1			0
				80	80	4	3	3	3	1	1	1	1	1	1	0	0	1			0
				43	43	4	3	3	3	1	1	1	1	1	1	0	0	1			0
				60	60	4	3	2	2	1	1	1	0	1	1	0	0	1			0
				65	65	4	3	2	3	1	0	1	0	1	1	0	0	1			0
				70	70	4	3	2	1	1	1	1	1	1	1	0	0	1			0
				55	55	4	3	3	3	1	1	1	1	1	1	0	0	1			0
				70	70	4	3	3	1	1	1	1	1	1	1	0	0	1			0
				130	130	4	3	3	5	1	1	1	1	1	1	0	0	1			0
				34	34	4	3	3	5	1	1	1	1	1	1	0	0	1			0
				35	35	4	3	3	0	1	1	1	1	1	1	0	0	0			0
				56	56	4	3	3	5	1	1	1	1	1	1	0	0	1			0
				60	60	4	3	3	5	1	1	1	1	1	1	0	0	1			0
				65	65	4	3	3	3	1	1	1	1	1	1	0	0	1			0
				58	58	4	3	3	5	1	1	1	1	1	1	0	0	1			0
				40	40	4	3	3	5	1	1	1	1	1	1	0	0	0			0
				62	62	4	3	3	5	1	1	1	1	1	1	0	0	1			0
				50	50	4	3	3	5	1	1	1	1	1	1	0	0	1			0
				60	60	4	3	3	5	1	1	1	1	1	1	0	0	1			0
				70	70	4	3	3	5	1	1	1	1	1	1	0	0	1			0
				48	48	4	3	0	0	0	0	0	0	0	1	0	0	0			0
				50	50	4	3	2	5	1	1	1	1	1	1	0	0	0			0
				50	50	4	3	1	3	1	0	1	1	1	1	0	0	0			0
				63	63	4	3	3	5	1	1	1	1	1	1	0	0	1			0
				70	70	4	3	3	3	1	1	1	1	1	1	0	0	0			0
				63	63	4	3	3	5	1	1	1	1	1	1	0	0	0			0
				56	56	4	3	2	1	1	1	1	1	1	1	0	0	1			0
				55	55	4	3	3	5	1	1	1	1	1	1	0	0	1			0
				72	72	4	3	2	2	1	1	1	1	1	1	0	0	1			0
				55	55	4	3	2	4	1	1	1	1	1	1	0	0	1			0
				62.5	62.5	4	3	3	5	1	1	1	1	1	1	1	1	0			0
				60	60	4	3	3	1	1	1	1	1	1	1	1	1	1			0
				75	75	4	3	3	5	1	1	1	1	1	1	1	1	1			0
				60	60	4	3	3	5	1	1	1	1	1	1	1	1	1			0
				80.5	80.5	4	3	3	2	1	1	1	1	1	1	1	1	1			0
				43	43	4	3	3	5	1	1	1	1	1	1	1	1	1			0
				78	78	4	3	3	4	1	1	1	1	1	1	1	1	1			0
				63	63	4	3	3	5	1	1	1	1	1	1	1	0	1			0
				70	70	4	3	2	1	1	1	1	1	1	1	1	1	1			0
				98	98	4	3	1	5	1	1	1	1	1	1	0	0	0			0
				110	110	4	3	3	5	1	1	1	1	1	1	1	1	1			0
				62	62	4	3	3	5	1	1	1	1	1	1	1	1	1			0
				65	65	4	3	2	0	0	1	1	1	1	0	0	0	0			0
				52	52	4	3	3	5	1	1	1	1	1	1	1	1	1			0
				70	70	4	3	3	5	1	1	1	1	1	1	1	1	1			0
				72	72	4	3	3	5	1	1	1	1	1	1	0	0	1			0
				65	65	4	3	3	5	1	1	1	1	1	1	1	1	1			0
				75	75	4	3	3	5	1	1	1	1	1	1	0	0	1			0
				53	53	4	3	3	5	1	1	1	1	1	1	0	0	0			0
				54	54	4	3	3	3	1	1	1	1	1	1	1	1	1			0
				50	50	4	3	3	5	1	1	1	1	1	1	1	1	0			0
				50	50	4	3	2	4	1	1	1	1	1	1	1	1	1			0
				80	80	4	3	1	2	1	1	1	1	1	1	1	1	0			0
				65	65	4	3	3	5	1	1	1	1	1	1	1	1	1			0
				50	50	4	3	2	3	1	1	1	1	1	1	1	1	0			0
				56	56	4	3	3	5	1	1	1	1	1	1	0	1	0			0
				65	65	4	3	3	2	1	1	1	1	1	1	1	1	1			0
				50	50	4	3	3	5	1	1	1	1	1	1	1	1	1			0
				60	60	4	3	3	1	1	1	1	1	1	1	1	1	1			0
				60	60	4	3	3	5	1	1	1	1	1	1	1	1	1			0
				60	60	4	3	3	5	1	1	1	1	1	1	1	1	1			0
				62	62	4	3	3	2	1	1	1	1	1	1	1	1	0			0
				63	63	4	3	1	4	1	1	1	1	1	1	1	1	1			0
				56	56	4	3	3	1	1	1	1	1	1	1	1	1	1			0
				70	70	4	3	3	5	1	1	1	1	1	1	1	1	1			0
				55	55	4	3	3	5	1	1	1	1	1	1	1	1	1			0
				69	69	4	3	3	5	1	1	1	1	1	1	1	1	0			0
				50	50	4	3	3	3	1	1	1	1	1	1	1	1	1			0
				70	70	4	3	0	0	0	0	0	0	0	0	0	0	0			0
				75	75	4	3	3	2	1	1	1	1	1	1	1	1	1			0
				48	48	4	3	3	5	1	1	1	1	1	1	1	1	1			0
				56	56	4	3	3	5	1	1	1	1	1	1	1	1	0			0
				53	53	4	3	3	1	1	1	1	1	1	1	0	1	1			0
				75	75	4	3	3	5	1	1	1	1	1	1	1	1	1			0
				65	65	4	3	3	5	1	1	1	1	1	1	1	1	1			0
[truncated: 3,604 more rows]
